# Supplementary material for: High quality genome assembly of the amitochondriate eukaryote Monocercomonoides exilis
Source: Microb Genom. 2021 Dec 24;7(12):000745. doi: 10.1099/mgen.0.000745 (PMC8767320; doi:10.1099/mgen.0.000745)
Supplement: Supplementary material 2 [file mgen-7-0745-s002.xlsx]

## Sheet: Sheet1
Table S1: List of annotations not transferred on the new genome assembly
Protein name	Reason for removal	Notes
MONOS_202.2	Isoform removed due to poor support
MONOS_254.1	Isoform removed due to poor support
MONOS_283.1	Isoform removed due to poor support
MONOS_412.1	Isoform removed due to poor support
MONOS_629.1	Isoform removed due to poor support
MONOS_644.2	Isoform removed due to poor support
MONOS_652.2	Isoform removed due to poor support
MONOS_779.2	Isoform removed due to poor support
MONOS_887.2	Isoform removed due to poor support
MONOS_1195.2	Isoform removed due to poor support
MONOS_1733.2	Isoform removed due to poor support
MONOS_1909.2	Isoform removed due to poor support
MONOS_1983.1	Isoform removed due to poor support
MONOS_2061.2	Isoform removed due to poor support
MONOS_2064.2	Isoform removed due to poor support
MONOS_2068.1	Isoform removed due to poor support
MONOS_2099.2	Isoform removed due to poor support
MONOS_2117.1	Isoform removed due to poor support
MONOS_2199.2	Isoform removed due to poor support
MONOS_2328.2	Isoform removed due to poor support
MONOS_2328.3	Isoform removed due to poor support
MONOS_2425.2	Isoform removed due to poor support
MONOS_2500.1	Isoform removed due to poor support
MONOS_2792.1	Isoform removed due to poor support
MONOS_2908.2	Isoform removed due to poor support
MONOS_3223.2	Isoform removed due to poor support
MONOS_3261.2	Isoform removed due to poor support
MONOS_3316.1	Isoform removed due to poor support
MONOS_3520.2	Isoform removed due to poor support
MONOS_3592.1	Isoform removed due to poor support
MONOS_3604.2	Isoform removed due to poor support
MONOS_3703.1	Isoform removed due to poor support
MONOS_3798.2	Isoform removed due to poor support
MONOS_4048.2	Isoform removed due to poor support
MONOS_4159.1	Isoform removed due to poor support
MONOS_4349.2	Isoform removed due to poor support
MONOS_4488.1	Isoform removed due to poor support
MONOS_4627.2	Isoform removed due to poor support
MONOS_4644.2	Isoform removed due to poor support
MONOS_4798.2	Isoform removed due to poor support
MONOS_4800.2	Isoform removed due to poor support
MONOS_5028.2	Isoform removed due to poor support
MONOS_5060.2	Isoform removed due to poor support
MONOS_5239.2	Isoform removed due to poor support
MONOS_5348.1	Isoform removed due to poor support
MONOS_5635.2	Isoform removed due to poor support
MONOS_5655.1	Isoform removed due to poor support
MONOS_5708.2	Isoform removed due to poor support
MONOS_5774.2	Isoform removed due to poor support
MONOS_5810.1	Isoform removed due to poor support
MONOS_5944.2	Isoform removed due to poor support
MONOS_6100.2	Isoform removed due to poor support
MONOS_6139.1	Isoform removed due to poor support
MONOS_6139.2	Isoform removed due to poor support
MONOS_6139.3	Isoform removed due to poor support
MONOS_6347.2	Isoform removed due to poor support
MONOS_6496.2	Isoform removed due to poor support
MONOS_6518.2	Isoform removed due to poor support
MONOS_6534.2	Isoform removed due to poor support
MONOS_6583.2	Isoform removed due to poor support
MONOS_6583.3	Isoform removed due to poor support
MONOS_6758.1	Isoform removed due to poor support
MONOS_6848.2	Isoform removed due to poor support
MONOS_7003.2	Isoform removed due to poor support
MONOS_7196.1	Isoform removed due to poor support
MONOS_7282.1	Isoform removed due to poor support
MONOS_7303.2	Isoform removed due to poor support
MONOS_7643.1	Isoform removed due to poor support
MONOS_7785.2	Isoform removed due to poor support
MONOS_8075.2	Isoform removed due to poor support
MONOS_8117.2	Isoform removed due to poor support
MONOS_8137.2	Isoform removed due to poor support
MONOS_8463.2	Isoform removed due to poor support
MONOS_8659.1	Isoform removed due to poor support
MONOS_8695.1	Isoform removed due to poor support
MONOS_9604.2	Isoform removed due to poor support
MONOS_9604.3	Isoform removed due to poor support
MONOS_9752.1	Isoform removed due to poor support
MONOS_10005.2	Isoform removed due to poor support
MONOS_10043.2	Isoform removed due to poor support
MONOS_10064.2	Isoform removed due to poor support
MONOS_10420.2	Isoform removed due to poor support
MONOS_10438.1	Isoform removed due to poor support
MONOS_10778.2	Isoform removed due to poor support
MONOS_10778.3	Isoform removed due to poor support
MONOS_10796.2	Isoform removed due to poor support
MONOS_10809.1	Isoform removed due to poor support
MONOS_11033.1	Isoform removed due to poor support
MONOS_11488.2	Isoform removed due to poor support
MONOS_11749.2	Isoform removed due to poor support
MONOS_11878.2	Isoform removed due to poor support
MONOS_11970.1	Isoform removed due to poor support
MONOS_12251.1	Isoform removed due to poor support
MONOS_12423.2	Isoform removed due to poor support
MONOS_12432.1	Isoform removed due to poor support
MONOS_12460.1	Isoform removed due to poor support
MONOS_12582.2	Isoform removed due to poor support
MONOS_12651.2	Isoform removed due to poor support
MONOS_12886.2	Isoform removed due to poor support
MONOS_13141.1	Isoform removed due to poor support
MONOS_13141.2	Isoform removed due to poor support
MONOS_13299.2	Isoform removed due to poor support
MONOS_13307.2	Isoform removed due to poor support
MONOS_13556.2	Isoform removed due to poor support
MONOS_13615.2	Isoform removed due to poor support
MONOS_13615.3	Isoform removed due to poor support
MONOS_13789.2	Isoform removed due to poor support
MONOS_14328.2	Isoform removed due to poor support
MONOS_14357.2	Isoform removed due to poor support
MONOS_14373.2	Isoform removed due to poor support
MONOS_14417.1	Isoform removed due to poor support
MONOS_14417.2	Isoform removed due to poor support
MONOS_14477.2	Isoform removed due to poor support
MONOS_14607.2	Isoform removed due to poor support
MONOS_14709.2	Isoform removed due to poor support
MONOS_14946.2	Isoform removed due to poor support
MONOS_15230.2	Isoform removed due to poor support
MONOS_15728.2	Isoform removed due to poor support
MONOS_15959.1	Isoform removed due to poor support
MONOS_16198.2	Isoform removed due to poor support
MONOS_16500.2	Isoform removed due to poor support
MONOS_11693.2	Isoform removed due to poor support
MONOS_10353.2	Isoform removed due to poor support
MONOS_16537.2	Isoform removed due to poor support
MONOS_12240.2	Isoform removed due to poor support
MONOS_753.2	Isoform removed due to poor support
MONOS_11424.2	Isoform removed due to poor support
MONOS_3894.2	Isoform removed due to poor support
MONOS_5628.2	Isoform removed due to poor support
MONOS_13328.2	Isoform removed due to poor support
MONOS_16398.2	Isoform removed due to poor support
MONOS_5599.2	Isoform removed due to poor support
MONOS_1847.2	Isoform removed due to poor support
MONOS_9622.2	Isoform removed due to poor support
MONOS_7125.2	Isoform removed due to poor support
MONOS_16.2	Isoform removed due to poor support
MONOS_4031.2	Isoform removed due to poor support
MONOS_412.3	Isoform removed due to poor support
MONOS_11250.2	Isoform removed due to poor support
MONOS_8340.2	Isoform removed due to poor support
MONOS_3282.2	Isoform removed due to poor support
MONOS_14804.2	Isoform removed due to poor support
MONOS_12647.2	Isoform removed due to poor support
MONOS_2628.2	Isoform removed due to poor support
MONOS_4822.2	Isoform removed due to poor support
MONOS_11427.2	Isoform removed due to poor support
MONOS_175.2	Isoform removed due to poor support
MONOS_10857.2	Isoform removed due to poor support
MONOS_15890.2	Isoform removed due to poor support
MONOS_10274	Protein doesn't make sense in the new assembly
MONOS_10311	Protein doesn't make sense in the new assembly
MONOS_10469	Protein doesn't make sense in the new assembly
MONOS_10715	Protein doesn't make sense in the new assembly
MONOS_10931	Protein doesn't make sense in the new assembly
MONOS_11134	Protein doesn't make sense in the new assembly
MONOS_11145	Protein doesn't make sense in the new assembly
MONOS_11704	Protein doesn't make sense in the new assembly
MONOS_11753	Protein doesn't make sense in the new assembly
MONOS_11799	Protein doesn't make sense in the new assembly
MONOS_11826	Protein doesn't make sense in the new assembly
MONOS_12021	Protein doesn't make sense in the new assembly
MONOS_12285	Protein doesn't make sense in the new assembly
MONOS_12291	Protein doesn't make sense in the new assembly
MONOS_12330	Protein doesn't make sense in the new assembly
MONOS_12494	Protein doesn't make sense in the new assembly
MONOS_12596	Protein doesn't make sense in the new assembly
MONOS_12601	Protein doesn't make sense in the new assembly
MONOS_12626	Protein doesn't make sense in the new assembly
MONOS_13067	Protein doesn't make sense in the new assembly
MONOS_13154	Protein doesn't make sense in the new assembly
MONOS_13343	Protein doesn't make sense in the new assembly
MONOS_13465	Protein doesn't make sense in the new assembly
MONOS_13516	Protein doesn't make sense in the new assembly
MONOS_13524	Protein doesn't make sense in the new assembly
MONOS_13590	Protein doesn't make sense in the new assembly
MONOS_13624	Protein doesn't make sense in the new assembly
MONOS_13674	Protein doesn't make sense in the new assembly
MONOS_13776	Protein doesn't make sense in the new assembly
MONOS_13832	Protein doesn't make sense in the new assembly
MONOS_13935	Protein doesn't make sense in the new assembly
MONOS_13972	Protein doesn't make sense in the new assembly
MONOS_14158	Protein doesn't make sense in the new assembly
MONOS_14176	Protein doesn't make sense in the new assembly
MONOS_14199	Protein doesn't make sense in the new assembly
MONOS_14216	Protein doesn't make sense in the new assembly
MONOS_14382	Protein doesn't make sense in the new assembly
MONOS_14611	Protein doesn't make sense in the new assembly
MONOS_14724	Protein doesn't make sense in the new assembly
MONOS_14775	Protein doesn't make sense in the new assembly
MONOS_14959	Protein doesn't make sense in the new assembly
MONOS_14968	Protein doesn't make sense in the new assembly
MONOS_15007	Protein doesn't make sense in the new assembly
MONOS_15068	Protein doesn't make sense in the new assembly
MONOS_15122	Protein doesn't make sense in the new assembly
MONOS_15134	Protein doesn't make sense in the new assembly
MONOS_15155	Protein doesn't make sense in the new assembly
MONOS_15229	Protein doesn't make sense in the new assembly
MONOS_15235	Protein doesn't make sense in the new assembly
MONOS_15250	Protein doesn't make sense in the new assembly
MONOS_15263	Protein doesn't make sense in the new assembly
MONOS_15280	Protein doesn't make sense in the new assembly
MONOS_15312	Protein doesn't make sense in the new assembly
MONOS_15337	Protein doesn't make sense in the new assembly
MONOS_15435	Protein doesn't make sense in the new assembly
MONOS_15462	Protein doesn't make sense in the new assembly
MONOS_15463	Protein doesn't make sense in the new assembly
MONOS_15515	Protein doesn't make sense in the new assembly
MONOS_15551	Protein doesn't make sense in the new assembly
MONOS_15568	Protein doesn't make sense in the new assembly
MONOS_15630	Protein doesn't make sense in the new assembly
MONOS_15693	Protein doesn't make sense in the new assembly
MONOS_15800	Protein doesn't make sense in the new assembly
MONOS_15828	Protein doesn't make sense in the new assembly
MONOS_15957	Protein doesn't make sense in the new assembly
MONOS_15981	Protein doesn't make sense in the new assembly
MONOS_16016	Protein doesn't make sense in the new assembly
MONOS_16017	Protein doesn't make sense in the new assembly
MONOS_16054	Protein doesn't make sense in the new assembly
MONOS_16105	Protein doesn't make sense in the new assembly
MONOS_16135	Protein doesn't make sense in the new assembly
MONOS_16152	Protein doesn't make sense in the new assembly
MONOS_16158	Protein doesn't make sense in the new assembly
MONOS_16176	Protein doesn't make sense in the new assembly
MONOS_16224	Protein doesn't make sense in the new assembly
MONOS_16226	Protein doesn't make sense in the new assembly
MONOS_16231	Protein doesn't make sense in the new assembly
MONOS_16243	Protein doesn't make sense in the new assembly
MONOS_16271	Protein doesn't make sense in the new assembly
MONOS_16303	Protein doesn't make sense in the new assembly
MONOS_16379	Protein doesn't make sense in the new assembly
MONOS_16381	Protein doesn't make sense in the new assembly
MONOS_16382	Protein doesn't make sense in the new assembly
MONOS_16396	Protein doesn't make sense in the new assembly
MONOS_16440	Protein doesn't make sense in the new assembly
MONOS_16455	Protein doesn't make sense in the new assembly
MONOS_16488	Protein doesn't make sense in the new assembly
MONOS_16517	Protein doesn't make sense in the new assembly
MONOS_16560	Protein doesn't make sense in the new assembly
MONOS_16561	Protein doesn't make sense in the new assembly
MONOS_16563	Protein doesn't make sense in the new assembly
MONOS_16582	Protein doesn't make sense in the new assembly
MONOS_16587	Protein doesn't make sense in the new assembly
MONOS_16606	Protein doesn't make sense in the new assembly
MONOS_16612	Protein doesn't make sense in the new assembly
MONOS_16642	Protein doesn't make sense in the new assembly
MONOS_16650	Protein doesn't make sense in the new assembly
MONOS_16658	Protein doesn't make sense in the new assembly
MONOS_16668	Protein doesn't make sense in the new assembly
MONOS_16702	Protein doesn't make sense in the new assembly
MONOS_16708	Protein doesn't make sense in the new assembly
MONOS_16709	Protein doesn't make sense in the new assembly
MONOS_16717	Protein doesn't make sense in the new assembly
MONOS_16737	Protein doesn't make sense in the new assembly
MONOS_16740	Protein doesn't make sense in the new assembly
MONOS_16852	Protein doesn't make sense in the new assembly
MONOS_16853	Protein doesn't make sense in the new assembly
MONOS_168590	Protein doesn't make sense in the new assembly
MONOS_2007	Protein doesn't make sense in the new assembly
MONOS_2299	Protein doesn't make sense in the new assembly
MONOS_2821	Protein doesn't make sense in the new assembly
MONOS_2858	Protein doesn't make sense in the new assembly
MONOS_2869	Protein doesn't make sense in the new assembly
MONOS_3813	Protein doesn't make sense in the new assembly
MONOS_3946	Protein doesn't make sense in the new assembly
MONOS_4719	Protein doesn't make sense in the new assembly
MONOS_4769	Protein doesn't make sense in the new assembly
MONOS_4806	Protein doesn't make sense in the new assembly
MONOS_5312	Protein doesn't make sense in the new assembly
MONOS_5463	Protein doesn't make sense in the new assembly
MONOS_5826	Protein doesn't make sense in the new assembly
MONOS_6656	Protein doesn't make sense in the new assembly
MONOS_7277	Protein doesn't make sense in the new assembly
MONOS_7598	Protein doesn't make sense in the new assembly
MONOS_7930	Protein doesn't make sense in the new assembly
MONOS_8232	Protein doesn't make sense in the new assembly
MONOS_8336	Protein doesn't make sense in the new assembly
MONOS_8396	Protein doesn't make sense in the new assembly
MONOS_8888	Protein doesn't make sense in the new assembly
MONOS_902	Protein doesn't make sense in the new assembly
MONOS_9425	Protein doesn't make sense in the new assembly
MONOS_9582	Protein doesn't make sense in the new assembly
MONOS_9676	Protein doesn't make sense in the new assembly
MONOS_10627	Protein doesn't make sense in the new assembly
MONOS_11115	Protein doesn't make sense in the new assembly
MONOS_13178	Protein doesn't make sense in the new assembly
MONOS_13179	Protein doesn't make sense in the new assembly
MONOS_16029	Protein doesn't make sense in the new assembly
MONOS_16729	Protein doesn't make sense in the new assembly
MONOS_16730	Protein doesn't make sense in the new assembly
MONOS_18	Protein doesn't make sense in the new assembly
MONOS_2857	Protein doesn't make sense in the new assembly
MONOS_3734	Protein doesn't make sense in the new assembly
MONOS_7653	Protein doesn't make sense in the new assembly
MONOS_8978	Protein doesn't make sense in the new assembly
MONOS_16207	scaffold01565 was idetified as bacterial contamination
MONOS_16208	scaffold01565 was idetified as bacterial contamination
MONOS_16209	scaffold01565 was idetified as bacterial contamination
MONOS_16210	scaffold01565 was idetified as bacterial contamination
MONOS_16507	scaffold01800 was idetified as bacterial contamination
MONOS_16508	scaffold01800 was idetified as bacterial contamination
MONOS_16509	scaffold01800 was idetified as bacterial contamination
MONOS_16552	scaffold01857 was idetified as bacterial contamination
MONOS_16553	scaffold01857 was idetified as bacterial contamination
MONOS_16557	scaffold01861 was idetified as bacterial contamination
MONOS_16706	scaffold02045 was idetified as bacterial contamination
MONOS_16749	scaffold02141 was idetified as bacterial contamination
MONOS_7241	wrong scaffolding of scaffold00243 in the previous assembly
MONOS_10549	Removed during deduplication step	same location as MONOS_10548
MONOS_12097	Removed during deduplication step	same location as MONOS_14638
MONOS_12191	Removed during deduplication step	same location as MONOS_11961
MONOS_13532	Removed during deduplication step	same location as MONOS_142
MONOS_14970	Removed during deduplication step	same location as MONOS_12625
MONOS_15346	Removed during deduplication step	same location as MONOS_4682fu16655
MONOS_16297	Removed during deduplication step	same location as MONOS_15334
MONOS_16515	Removed during deduplication step	same location as MONOS_16413
MONOS_16715	Removed during deduplication step	same location as MONOS_13639
MONOS_2006	Removed during deduplication step	same location as MONOS_93
MONOS_2990	Removed during deduplication step	same location as MONOS_12057
MONOS_4065	Removed during deduplication step	same location as MONOS_1765
