# Supplementary material for: High quality genome assembly of the amitochondriate eukaryote Monocercomonoides exilis
Source: Microb Genom. 2021 Dec 24;7(12):000745. doi: 10.1099/mgen.0.000745 (PMC8767320; doi:10.1099/mgen.0.000745)
Supplement: Supplementary material 3 [file mgen-7-0745-s003.xlsx]

## Sheet: Sheet1
Table S2. M. exilis genes involved in signal recognition and polyadenylation
Locus tag	Gene name
MONOS_3039	poly(A) polymerase
MONOS_4146	poly(A) polymerase
MONOS_15553	poly(A) polymerase
MONOS_5792	polyribonucleotide 5'-hydroxyl-kinase, CLP1
MONOS_1611	cleavage and polyadenylation specificity factor subunit 1 CPSF1
MONOS_7631	cleavage and polyadenylation specificity factor subunit 2 CPSF2
MONOS_15559	cleavage and polyadenylation specificity factor subunit 3 CPSF3
MONOS_3525	cleavage and polyadenylation specificity factor subunit 4 CPSF4
MONOS_11526	pre-mRNA 3'-end-processing factor FIP1
MONOS_4850	cleavage stimulation factor subunit 1
MONOS_6124	cleavage stimulation factor subunit 2
MONOS_6962	cleavage stimulation factor subunit 3
MONOS_2682	Polyadenylate-binding protein 2
