# Supplementary material for: High quality genome assembly of the amitochondriate eukaryote Monocercomonoides exilis
Source: Microb Genom. 2021 Dec 24;7(12):000745. doi: 10.1099/mgen.0.000745 (PMC8767320; doi:10.1099/mgen.0.000745)
Supplement: Supplementary material 4 [file mgen-7-0745-s004.xlsx]

## Sheet: Sheet1
Table S3: List of predicted proteins with hits from any of the tools used in searching. The proteins with HMM hits are highlighted in red.
Gene_id	Hmmer search	Mitominer search	N-terminal targeting signal searches					Tail-anchored proteins search					Beta barrel protein search	Functional annotation					Protein Sequence
			programs_localizing	targetp_location	targetp_prob	mitofates_location	mitofates_prob	tail_anchored	length_of_TMD	TMD_GRAVY	N-end_charge	C-end_charge		GO_categories	mitochondrial_GO_descriptions	best_NCBI_nr_GI	best_NCBI_nr_descr	best_NCBI_nr_e-value
MONOS_10055	_no_hmmer_hits	Q15717-Homo_sapiens-ELAV_like_protein_1	0	_	0.089	_	0	_not_TA	N/A	N/A	N/A	N/A	_not_MBOMP	GO:0003676|GO:0003723|GO:1990904	nucleic acid binding|RNA binding|ribonucleoprotein complex	gi|808113893|ref|XP_012166045.1|	ELAV-like protein 2 isoform X8 [Bombus terrestris]	6.16949e-52	MSTDPAQMTNSTTYAAPPPGIDTRFSGSPTPPQTWGTSQAVEAPANPCRLIVNYLPSSLTADGFRSLFAPYGTITSYKLVTNKKTGASLGYGFIEYTLPEEAEFAIHNLNRRQIENKVLKVSYARNPSPEIKNANMYVSGLHQDLNIEGLEQLFRPFGTIITSNILKDQTGRSRCVGFVRMSQHSEAVAAVHALNGQVYMGKTLTVKIESTTDRLSRKGGSGRGEGESGRGSMGGARAGGDGSYTLFVYGIPTEEPDDWVRAYFAQYGEILRLTVPTTETGQKKQFAFVTYKTFEQAAGAINALNGASVGVGGKTLQVSFKTEKNAGEGRGRGGGFRGGRGGGRGGYGAGFPGGQYGVGYPSDPSQAQPPSYPPSAYPQQMAAGIPGYYPMPGTMPPPP…
MONOS_10079	Tim50	_no_mitominer_bbds	0	_	0.036	_	0.007	_TA	22	1.4227272727272728	1	0	_not_MBOMP	_no_go_hits	_no_go_hits	-	_no_hit	-	MQKKLQKQKQKPKMKKNKREKEKEREREREREREREREREREREKEKEKEKEKEIKQNIFSNRQMMMSFRSWLIILIRMWMLCLCFHWSC
MONOS_1008	_no_hmmer_hits	O08529-Mus_musculus-Calpain_2_catalytic_subunit;O08529-Mus_musculus-Calpain_2_catalytic_subunit	0	S	0.034	_	0.002	_not_TA	N/A	N/A	N/A	N/A	_not_MBOMP	GO:0004198|GO:0006508	calcium-dependent cysteine-type endopeptidase activity|proteolysis	gi|586769714|ref|XP_006856301.1|	calpain-type cysteine protease DEK1 [Amborella trichopoda]	4.95817e-37	MATFIVGVFLTKPFSHVALSWLFLLWSGMVSSFIVFFLAPSPSVAPSEYLNGKAHITPDESSLKLFKNRSRAKKLFMSFGFYCVSLIFLLLYGFLFHFLNEKSYVGIYHVVFIFAVDLLSGWVAATSKIIPPLALSLMLVIMRILITIFGEKYWFAGHSVAFLVFAFLFSCLSVLTMVRHGKEKQRKIIREVIEMIRKEKSEAENGMKLNNKNTKREENNVEANESNAPSSSYSSNPSESASEASEASSKQPISLPPPPPPPRHHHQQPSSSSSSSSSSSSSSSPSSSSTDNLTSQLIAMFMKHNTITVVLFLLFLVETILVFSFASLEPIHYDFFTKSDFTENSEKNEENRENFILPQEEMGIAMIWIGVVLVLFIAAFRFLMRDDWHFAKKTTVLFA…
MONOS_10098	_no_hmmer_hits	Q03262-Saccharomyces_cerevisiae_(strain_ATCC_204508_/_S288c)-Phosphoribomutase	0	_	0.06	_	0	_not_TA	N/A	N/A	N/A	N/A	_not_MBOMP	GO:0005975|GO:0016868|GO:0000287|GO:0071704	carbohydrate metabolic process|intramolecular transferase activity, phosphotransferases|magnesium ion binding|organic substance metabolic process	gi|595439075|gb|EXX52585.1|	phosphoglucomutase PGM3 [Rhizophagus irregularis DAOM 197198w]	4.52495e-173	MTQQSDNVKHLVDEWLALDKDPETRKEIETLYKEEKFEELQRILGKKMTFGTAGLRGPMRAGYACMNNLTIQQATQGLCAYALSVFPDLKEKGVVIGFDARHHSSTFAKIAAAVWISKEVPVYLFPSCCATPHVPFTVRLTGAKVGIMVTASHNPKVDNGYKVYWANSAQIVSPTDKHIQQSILENLQPWDINVDGVTSSSLHKDAGAVCWASYCEKVASVLSKKRRFGTEIPQMKVVYTAMHGVGYRFIKDVFSAFGLMEPVPCEEQVQPDPDFPTAAFPNPEEKGTLDLAMKTAEKNSIPIVIATDPDSDRCTFVEWDEAKKAWHRFTGDEIGAIFAYRQLCDWKEAHPGESLAKIAMVNSAVSSRFIDVMGKKEGFHTAQTLTGFKWIGNRMLDFD…
MONOS_10130	_no_hmmer_hits	Q6AY55-Rattus_norvegicus-Dephospho_CoA_kinase_domain_containing_protein	0	_	0.151	_	0.059	_TA	22	2.4045454545454543	0	1	_not_MBOMP	GO:0004140|GO:0005524|GO:0015937	dephospho-CoA kinase activity|ATP binding|coenzyme A biosynthetic process	gi|1023222448|gb|KZT19321.1|	CoaE-domain-containing protein [Neolentinus lepideus HHB14362 ss-1]	1.22314e-52	MLVIGLTGGIACGKSTVSKILSSHFPIIDADAIVTELYQQGHKGYDAVIRLFGKNALKENGEIDRQRLASIVFEDEAKRKKLNSAVHKLVFEVILIRSIKYYLKGSQCIILDVPLLFESGLISTLITSKRITVSAPELVQVQRLKIRNNFSEEEALKRIRTQMPTSEKEKRSDYVIHNDGSLDNLHKQVDALIENIKNEITYKYPILPPLWILATFLIAVLLLTIIFNVVKLLNFSK
MONOS_10330	_no_hmmer_hits	O14467-Saccharomyces_cerevisiae_(strain_ATCC_204508_/_S288c)-Multiprotein_bridging_factor_1	0	_	0.075	_	0.001	_not_TA	N/A	N/A	N/A	N/A	_not_MBOMP	GO:0003677	DNA binding	gi|1235731168|gb|ASU91637.1|	multiprotein binding factor 1 [Gerbera hybrid cultivar]	7.71907e-27	MSYQDWEPITIVKKKPVEPKFEKKEKDIIKARAAGMQVSTKKKATAASNAPSRGKETVISRKKLEDDSGDAPMKVPTISREQALAIQRKRCELKMTQAQLATRISEPVKIINEYEQGKGLPSQSILTKLERVLGIKLRGL
MONOS_10367	_no_hmmer_hits	Q69ZK0-Mus_musculus-Phosphatidylinositol_3_4_5_trisphosphate_dependent_Rac_exchanger_1_protein;Q3LAC4-Mus_musculus-Phosphatidylinositol_3_4_5_trisphosphate_dependent_Rac_exchanger_2_protein	1	M	0.705	_	0.225	_not_TA	N/A	N/A	N/A	N/A	_not_MBOMP	GO:0005085	guanyl-nucleotide exchange factor activity	-	_no_hit	-	MPPKLTEDAASLRIQRFWKAYRFRTTIFRFISKLKQRQNTAKEIVDTERVYVNALSTCIKCFIFPLMKFAKEETMNITQNDISTIFINIQSIRNVHVAILTDLAKTFENNPWEQQFGKYFSSYSHFLKCYTEYCQKHSSSQKTLQTLLSQNQPFATFIKSAEDSITEFPGLSLEAYLVKPVQRISVYNLLLKDLKKVTLPSHPDYADLVSACELMSETSMFINDSIKRKENLDKVVEIQSRLVQSNLQLVSPARYFIMEREVTKVSRSSFAKRKIIVFSDFLMVASSNFITNKLDIKFSDYLSHIEIMAVPSSQQCNHHNEQSNCQLQLNPGAGLQTQGNQNSLLSSSSPSPSSSLSSNSSSPSPFLSSSSSSSSSSSSSPTTQPTPNPFSSIPVPPQP…
MONOS_10389	_no_hmmer_hits	Q6ZQ93-Mus_musculus-Ubiquitin_carboxyl_terminal_hydrolase_34	0	S	0.032	_	0.002	_not_TA	N/A	N/A	N/A	N/A	_not_MBOMP	GO:0004843|GO:0016579|GO:0006511	thiol-dependent ubiquitin-specific protease activity|protein deubiquitination|ubiquitin-dependent protein catabolic process	gi|470272074|ref|XP_004363022.1|	ubiquitin domain-containing protein [Dictyostelium fasciculatum]	8.17841e-56	MVNDPTETWKKLLEYLITLLTYYKTPPSYPSEMWNEIIKKFQDILLVIGECYKLKPQIPQFLEAITSFFGNIFSEFVQDFNEQISDNITTEFDKDIIPIEYLPNSQFQIKMIECLWKIDFYHALIANIQNEFCTSNEENLKVKELTEKLFLLEKICYVIKTEPLKNAGLHEIFNHVQTLVASFNFDALNENSFEYVKTIIIILEECMFKTTTNTTDTRYQMESMLFNVGAQMLKCSKIKTKLKGLEFLTILTRTYDLDLHFPVRPHSEISLQNLKNLVKEIPSFEWDEYNKMQLPSVIERTLALTPTLLSRMVDESNIFDYLFGTDCHNEIATKGKPLLEYLAKNDSLTPQQIIKLYEKMMIQQQNLAASIIRSGISISLMMLSNKGAICSLVRLLLQN…
MONOS_10414	_no_hmmer_hits	Q5Y5T5-Mus_musculus-Probable_palmitoyltransferase_ZDHHC8	0	_	0.353	_	0.05	_not_TA	N/A	N/A	N/A	N/A	_not_MBOMP	GO:0016409	palmitoyltransferase activity	gi|1190986589|ref|XP_020881755.1|	probable protein S-acyltransferase 4 [Arabidopsis lyrata subsp. lyrata]	1.21237e-43	MTINKKSSVLDLARFKASNRKIRKYNVWPGKVTFYCGGRLIKGNGTAYCLGSIIFLIIPFPIFFAFTFHLMQPVLCWIATALLITCGIIALFLLIYTSCTDPGVLDRYQSNEDEFIDAFSSVTPQTPKVCYPRYCSTCCLIRPPRASHCHHCNHCVERFDHHCPWLGCCIGKRNYRFFFCFLVSVITLSVLFIAWTMAAIIISLIAFLKDIPNFMRDQRALFWSRFAVTVILLVYASIALLVVGELFTLHLSLIVNNETTREHINCLLEDSNPFAKGWLQNIREALFSDRGNGLNFREPLRRDDPLLQLEYKGRKIAEENGIPIISFNTCDRSKDPFAVLYDREDASEEEDDDDGDDDDEGDNINEIEDEGNAQEEREEEANAEVCNDTSTLIRKRGRG…
MONOS_10435	_no_hmmer_hits	A2AVR9-Mus_musculus-Dynein_light_chain_roadblock	0	_	0.223	_	0	_not_TA	N/A	N/A	N/A	N/A	_not_MBOMP	_no_go_hits	_no_go_hits	gi|528248259|gb|EPY33527.1|	dynein light chain roadblock-type [Angomonas deanei]	3.90961e-23	MSIPPPPGQIASSSTSSMSEVESTLQRINQHPGVLGLIVTHGDGKGTRCLASSEDSPVMSGKDNYANYCTLLASQARSSIRDLDPLDDLKFMRVRTRKVEMMIAPVKEHTIICVQDPSVKK
MONOS_10515	_no_hmmer_hits	Q9D2V8-Mus_musculus-Major_facilitator_superfamily_domain_containing_protein_10;Q9D2V8-Mus_musculus-Major_facilitator_superfamily_domain_containing_protein_10;Q69ZS6-Mus_musculus-Synaptic_vesicle_glycoprotein_2C	0	S	0.039	_	0.013	_not_TA	N/A	N/A	N/A	N/A	_not_MBOMP	GO:0022857|GO:0055085	transmembrane transporter activity|transmembrane transport	gi|1247343394|gb|PCI05423.1|	tetracycline resistance MFS efflux pump [Rhizobiales bacterium]	2.88469e-19	MMKCSKYLWKSRVELALLFSIMAVTIPFGLLTPMLPVVVRELGGGNIGYASLLASYNIANFIGSLCVGTFSDFIGRKTTILICLVCVGIANTMLAFAKTIPTMIICRSLTGFFACTTSVAMTITSDRIPIASERTTWFGWYASCLGLGIALGPVIGGALSNYPLYVPCYVCAGFIVLALIAVLWVVKETLPKDKRLKCIRRKKQFTPSREEQSESENNKSFNKGDSDNSSNNANDEKQGEALKDGVSDSTSKQLSNKRGSIISNTVDLSGDMSFDSEIAASAAASPFPEVEQPQLSLSGTAILPSTSLPQNEIQMSSSGPAQAPPHNPSTSSSSPSQSTCRVIFSIPYMLTLINNFTSTFQYSAIQTFLPPLCIDRFGFSSAYIGYASMSYGIGLFIIQ…
MONOS_10534	_no_hmmer_hits	P63005-Mus_musculus-Platelet_activating_factor_acetylhydrolase_IB_subunit_alpha	0	_	0.109	_	0.001	_not_TA	N/A	N/A	N/A	N/A	_MBOMP	GO:0005515	protein binding	gi|926782044|ref|XP_013899496.1|	Prp8 binding protein [Monoraphidium neglectum]	3.52131e-89	MASNEKTSIILAPAESKKDVIRYSSLKYPTIALKGGHTAEILSISFNQEGNVIASAGSDKQILLWNVFGDCENTQVLRPHSRAITTIAWNANQDSIFSASADRSICLSDIETGELLDQFDGHEAIVNSIAPTKRTPLMLASVSDDSTARMWDTRTEKCVFSMGMKYPMTAVTTLEDGITLLCGGIDNTIHMIDVRNSIELESMDGHKDTITSLSVSPDGNFLLSNAMDNTLKIWDVRPFSTGSRCKSTIRGHMHSTEKRLMRSNWMADGNAVAAGSSDGTVVVFDVSSMASASWTLSTDSSSSSSSSSLSSSTPQPKTPTIWMRLPGHKGSVTDVIFHPTESIIASASVDKQVIIGEFKPMAH
MONOS_10543	_no_hmmer_hits	P61088-Homo_sapiens-Ubiquitin_conjugating_enzyme_E2_N;P60605-Mus_musculus-Ubiquitin_conjugating_enzyme_E2_G2	0	_	0.055	_	0	_not_TA	N/A	N/A	N/A	N/A	_not_MBOMP	GO:0006464|GO:0015031	cellular protein modification process|protein transport	gi|926788957|ref|XP_013902952.1|	baculoviral IAP repeat-containingprotein 6 (apollon) [Monoraphidium neglectum]	5.52032e-67	MTDAHDINGLGVILEGIIRPVFLPEEGDKPTNALKAKPKAPAPSKTFWSKGTGYGSNALNQHGDFSAMDEQTKKEEKARQDKFEALNELYAYLLEAPNELYEQMSDVIGNSKLVYILCELFADDSFISMNRSSQVFLPAIEILYFFCTDKYLSKLFFQHEKKDDTSLYLRLQKLHVAADNYLKLSNAAKESKKHPIAPVNLPAPKISPELVIGYHPYYHRNAQPVQVKEEGTDYGELLANSICVLWKLVEAKKEEKENEEKMLKEKEKEEGKKKESEESSAKDENPAPSSSSSSSSSSSSSAEEHYKTRLKPLQFKMSEDSALFRQRHCFSAQLLQQKTHPNMRRILNELSTLTTSLPLSLDSSVFVAADPASSQLVKALISGPKDTPYEGGLFEFDIM…
MONOS_10578	_no_hmmer_hits	Q9NXA8-Homo_sapiens-NAD_dependent_protein_deacylase_sirtuin_5__mitochondrial	0	_	0.419	_	0.027	_not_TA	N/A	N/A	N/A	N/A	_not_MBOMP	GO:0070403	NAD+ binding	gi|470510321|ref|XP_004351510.1|	silent information regulator protein Sir2, putative [Acanthamoeba castellanii str. Neff]	1.00522e-79	MAIPNGNDLLHTQCQKAARLLANAKRVLVFSGAGMSAESGINTFRDPDMGLWKNKIALAAFGTPFGWKWFGNLAWRLYNSKFRGPIAKAQPNNGHFAIAELERICSIRHVPFRISTQNVDNLHQRAGSTQVHIDELHGTVYSHRCTKNSHEVIVNEEFFREGVKKSPVCTVANCKSLVRPNAVLFGEDLPDGVWERSAKFANAMNKDDVCLVIGCSGAVYPAAQIPEIAKSRRAKLIEFNISESSLTSLSDLFIKAPSGVSLRLTIQNLLQILSEEPEMEGYTPSPQMLSNPATNQTLELPSTTSSSSSSTPSSSSSSPSSSSSSSSSSSSSSSSSSSSSSSSSSSSSSSSSSTPESGSVESSRASELPSTSTMSQVSSATPHSSENEDAEKIKDEDLS…
MONOS_10795	_no_hmmer_hits	P38295-Saccharomyces_cerevisiae_(strain_ATCC_204508_/_S288c)-Medium_chain_fatty_acid_ethyl_ester_synthase_esterase_2	0	S	0.021	_	0.054	_not_TA	N/A	N/A	N/A	N/A	_not_MBOMP	_no_go_hits	_no_go_hits	gi|1219063690|ref|XP_021757754.1|	embryogenesis-associated protein EMB8-like [Chenopodium quinoa]	6.70016e-46	MNILKILGVLAVIIFVFWFILWKRYQGKVLYIGKDNIPFNYLEKKKLPCSYSPHWKFGLDPMVNTGAAFSQNKSKYRPTREILYGEDGGEFGIDWFVDDKHNNFAPDAPILVLVHGLSGGSSEPYLQKLGLRTMRKLGWRTVCVLFRGCCGTKLTTHTIYNGAFTSDLHVALRTISDRFPKAKIALVGYSLGANVIAKYLGERTSKQRPAIKYKHVTENQPIPKQLICAVSICCPFDLVNSDKIYNDKLQLFLGKPLLKYLAKHRDSVKTIEGFEEMEKKFNEAGDFRCRVFDNTFTCKLSGYNTGLEYYADASSARYIDGIQIPTLFISAKNDPISLYSGIPLNEIEKNKMTGAIITPCGGHLGFFSMFDTAKTLDEEIVVEFVSKAFNSDEEKTD
MONOS_10855	Pam18	Q8C4C9-Mus_musculus-DnaJ__Hsp40__homolog__subfamily_B__member_12__isoform_CRA_d	0	S	0.044	_	0.001	_not_TA	N/A	N/A	N/A	N/A	_not_MBOMP	_no_go_hits	_no_go_hits	gi|1110153625|emb|SHE95680.1|	DnaJ C terminal domain-containing protein [Desulfacinum infernum DSM 9756]	2.99189e-18	MSCVISILALYYSFYYVYSEPTLYDYLGVEKSASDEEIKGAYKFLALKYHPDRNNGDEASHDIFRKITNSYEILSNPEKRKLYDKALFNHASESEGHNVYHYSDYDFSQKKQSDEEKDKNSEIIVFNDEYDELLISYFPLKLIFLLFAFLLQL
MONOS_1086p2	_no_hmmer_hits	Q4KMM3-Mus_musculus-Oxidation_resistance_protein_1;E9Q0A7-Mus_musculus-Oxidation_resistance_protein_1	0	_	0.061	_	0.033	_not_TA	N/A	N/A	N/A	N/A	_not_MBOMP	_no_go_hits	_no_go_hits	-	_no_hit	-	MITKDEEAHLRSAFHRLLQTMFLQQLTAKEWEESEKRLLKEQRVKELVLLRKKRQALENTLQSSAASECDNNTAASDEPEKLHQPQESQSQGSPDNTKVDGNQTVKPENGTNSNNSPRSDSNLHSSTLLLSSPPPTLPFLFSFLFFFIQGARFREDEVKILPFRRVVEDEREELDHQREEELKRREEKIEREKRRRRERREKKTAKEQDGSECPTYLQQDASNEETFAPLEPTQLSSSSSSSSSSSSADSDAILSPSLASAPCLPPAHHSSHNSSHSTHKEDRSTLLESLTSSFFTSLFDSYLLCSSSSLAPSIVEPHNTSSLHSSSSSSSSSSSSSSSSTETCPALLDPLPLVDGQSLPRLSELAAPSQLRMRRGWRCWRVGEREGEREGEKKGEKER…
MONOS_1093p2	_no_hmmer_hits	P62259-Mus_musculus-14_3_3_protein_epsilon	0	_	0.086	_	0.002	_not_TA	N/A	N/A	N/A	N/A	_not_MBOMP	_no_go_hits	_no_go_hits	gi|1183315399|gb|ORX45293.1|	14-3-3-like protein [Hesseltinella vesiculosa]	3.31533e-120	MTADPRETAVYMAKLQEQSERYEEMVKSMKTVAQMNVELTVEERNLLSVAYKNVIGAHRASWRIVSSIEQKEEARGNAHHLEMIKKYRAKIEDDLQKNCDDILELLDNNLIPHATTPDAKVFYYKMKGDYFRYLTEFLVDEPKKKAADNSHAAYESATAIAESDLPPTNPIRLGLALNNSVFYYEILESPDRACALAKKAFDDAIAELDTLSEESYKDSTLIMQLLRDNLSLWTAGAGEEEEENREKPE
MONOS_11037	_no_hmmer_hits	P62334-Mus_musculus-26S_proteasome_regulatory_subunit_10B	0	_	0.147	_	0.001	_not_TA	N/A	N/A	N/A	N/A	_not_MBOMP	GO:0036402|GO:0005524|GO:0016887|GO:0005737|GO:0030163	proteasome-activating ATPase activity|ATP binding|ATPase activity|cytoplasm|protein catabolic process	gi|1147598514|ref|XP_020103167.1|	26S proteasome regulatory subunit 4 homolog A [Ananas comosus]	0.0	MGNQQLGQQMGQNQGQQQQKKKEEDPEKKKEKHTERKVWKYEKSTQRKTNKLPDVNPLSKCRLRQLRLERIKDHLLLEEEFIKNAETNRPKTEEAIKERKMVDDLRGSPLAIGNLEEMIDENHAIVSTNEGPEFYVSIMSFVDREQLDIGSTVLLHNKVHFIVGILNDEVDPLVSVMKVEKAPQESYADVGGLEKQIQEIKEAVELPLTHPELYEDIGIKPPKGVILYGEPGTGKTLLAKAVAHETSATFLRVVGSELIQKYLGEGPKLVRELFRTANEMAPSIVFIDEIDAIGTKRYDAQSGGEKEIQRTMLELLNQLDGFDPRGDVKVLMATNRIETLDPALIRPGRIDRKIEFPLPDAATKKRIFEIHTKRMTLASDVKLEEIYMSKDSLSGADIR…
MONOS_11042	_no_hmmer_hits	P60867-Mus_musculus-40S_ribosomal_protein_S20	0	_	0.128	_	0.035	_not_TA	N/A	N/A	N/A	N/A	_not_MBOMP	GO:0003735|GO:0005840|GO:0006412|GO:0015935	structural constituent of ribosome|ribosome|translation|small ribosomal subunit	gi|1209703761|gb|OWR54066.1|	ribosomal protein S20 [Danaus plexippus plexippus]	2.12925e-41	MISDHYIFIMEKKTAKGAGKALQKPTQSVNKIRVTLTGRNHKHLEKVASDLLERAKSNPTKPKVKGPVRMPTKVLRITTRKTPCGEGSKTWDRFEMRIHKRVIELFTNVDTVKDIINVNIEPGVDIDVALIKFQSRAQPKKE
MONOS_11068	_no_hmmer_hits	Q8CBB7-Mus_musculus-AP_1_complex_subunit_gamma	0	_	0.126	_	0.003	_not_TA	N/A	N/A	N/A	N/A	_not_MBOMP	GO:0006886|GO:0016192|GO:0030117	intracellular protein transport|vesicle-mediated transport|membrane coat	gi|922855659|gb|KOO24088.1|	clathrin-adaptor gamma chain [Chrysochromulina sp. CCMP291]	1.21294e-114	MSFTLREFVLEVRSAETSAQEREIISRESANMRTTFKDPKNRLAHRNVVKCLFMHLIGYQAHFVKVEAVKLVASNKFYEKRLGYLILGILLDESDELLPLLPNSLHSDLISPNNFTISLALMAVSGIANADMYRQLLPDLEKCLKHPHTFIRKKAVLCSVQAIRKDSSFAEIFAPKIADLLGERSHAVVICSCALLLELNNLVPELIISRIKTLVQILVRALRALLMASTTAQHDVGGVTDPFLQVKLLQCIRALCTRSPDCVGLTSDVLAQIATNTAAEKSGTSPAASAVLYECVYTILAISQDMALRTLGVTTLLRFLSRRDNNSRYVALSLLSKVVFHDRVVIQRHRDSIIHCLTESDDSIRKRAMFIVKEMADATNTPKMFPLLLSHLAASDEGT…
MONOS_11118fu11119	_no_hmmer_hits	Q8BYH8-Mus_musculus-Chromodomain_helicase_DNA_binding_protein_9	0	_	0.125	_	0	_not_TA	N/A	N/A	N/A	N/A	_not_MBOMP	GO:0005524|GO:0070615	ATP binding|nucleosome-dependent ATPase activity	gi|444725589|gb|ELW66150.1|	Chromodomain-helicase-DNA-binding protein 9 [Tupaia chinensis]	2.86319e-170	MEKRSYELPNDPVVNTKHTKATQISNSNVINSDVNETSDLVARIHLPKHRLDPLAQSSSLNSLEENKENNSRRSLRVPHPKLKDSEYVVDELDQIIEEQEKVDEDLKKVRKKQLKSNAISQEKKREKDNTAQISVLSQTRERRQIKPPKEYESYDDSITSYSERSLNSRSLSDQTEADDLLKAMDKVDSLFKDDGDISSGLIEVISDDYDSIQNSDENESESEVNPPPFPFKQQSHTLHERPLAKNNSRVFQLKQNGAAITVKRNTDSKMEMDEDAVSSRKWNKTRKRHDADSEADPFGSEKRNEEGEGEERKQENTLESTAKEATEEDTNKENSEDTANDAKSSQPTGRGRGNGRGRGRGRGRGRGGGSGGGGEEKIGEKETEKEGKRNEENEDEFVE…
MONOS_1112	_no_hmmer_hits	Q8VEG4-Mus_musculus-Exonuclease_3__5__domain_containing_protein_2	0	_	0.067	_	0.029	_not_TA	N/A	N/A	N/A	N/A	_not_MBOMP	_no_go_hits	_no_go_hits	-	_no_hit	-	MLKATDKRNIIKAFDHWFGPNFENDVILKQKYESSGNRIPLLQILSFPKIQSIIGRCEKRKEAQPILEASRSIHYLKQIVPLIQYCQWISLNQEKDSIIRVLNKTPRPLPQQFENEFLTDKNEHSKKKWALARAKYDNILLLDPMGIPIARISRKKADWYLDRHIGIEYQFTQTDLNDPSTIILKKVPPKKPVAMNEESILFSVFQRSVNPQTDHDKSLIQLCIYPRGYALGEKLRPHANITNSIIAPEVIAYSSSTPSGESSKKDTTSSSSSTTATSASQPSFADDVATCVSPTTLDSLADINSRPSQVLSLDDPYELECYLPVKSMKHYPMGKKHDRCVVCGWEPPQKKDDEKKEEKEEEKGKCGECNVKNEQKEGESEKNAKECKEDTANLAKEEV…
MONOS_11138	_no_hmmer_hits	Q91V01-Mus_musculus-Lysophospholipid_acyltransferase_5	0	S	0.087	_	0.026	_not_TA	N/A	N/A	N/A	N/A	_not_MBOMP	_no_go_hits	_no_go_hits	gi|66816908|ref|XP_642430.1|	membrane bound O-acyl transferase family protein [Dictyostelium discoideum AX4]	3.10038e-33	MIDPISAVVDRFILPVQNITGFSKDISKTFVSYLFAFCFAYLWPKLPYGFSRRAFSLVVGLFLLLMTYGLYASFTFFGMIIPSYILISHGIGQKKPLIIFGFTMVYLLAVFAYYYRTAYGIWQMDITSPLMIAVQKCTSLAWNLFDGKKQTDALLANNGIKPTKPVLRTSHQRRVALNECPSLFGFVSWMMFPISLSVGPATEYAMFESSIEIKEAPLRSRYKLFWKQLVLGAIFMVYFVHPVDVGFVFDKEFISQPFWRRVLKLHICMSWTRLRYYSAWCLTNAAMILAGAGFDGNSWENAMNVFVFRLEFARRPKAFIANWNCGTQRFLKYYIYVRGPTDPKTGLVHPFMQYVTFIVSGIWHGWYAGYLLHFTILFLINVIDRLYFALFPIKYEERP…
MONOS_11181	_no_hmmer_hits	Q9EPE9-Mus_musculus-Manganese_transporting_ATPase_13A1	0	S	0.12	_	0.098	_not_TA	N/A	N/A	N/A	N/A	_not_MBOMP	GO:0000166	nucleotide binding	gi|1199360545|ref|XP_021176405.1|	manganese-transporting ATPase 13A1 isoform X2 [Fundulus heteroclitus]	4.78426e-65	MKVHSVQTLQKRRAIHRIDILLVVIAYATLSNLIYNNNLKGNPFLWSIPFWIAIGIFVATSLHFLMQSWVISYGIFIKYKKAPPMLASHAYVVPLPHSGDKEIVAIEKIEIPGNLYGTLLPEIYGDVLPDFLNELKSGKSLPPLPSFTYQRRLFIWSEKRQNFFCIPFPDQSRFSDYFDHAKNGGLSIPASQTVPEGAFYTPLQRPPSLGVWHSNSLTVPLPSFGSLLKERIISPMFIFQILCIFLWMFDEFWRFSLMSLFMLLVFECIGVQQQISNMKTIRSMSGDHRPIYVLRNNTWMVVMSDSLVPGDVISVSSTAPQIPRTLKEALENEKAAKEKAEKRRWKNPIDKIMGFFQTAQLKQERALEQLKEMTEPEKMRKKRERAAERRRKRAIKEAG…
MONOS_11279	_no_hmmer_hits	Q5RL26-Mus_musculus-DnaJ__Hsp40__homolog__subfamily_B__member_3	0	_	0.055	_	0	_not_TA	N/A	N/A	N/A	N/A	_not_MBOMP	_no_go_hits	_no_go_hits	gi|1228980051|ref|XP_022054044.1|	dnaJ homolog subfamily C member 9 [Acanthochromis polyacanthus]	9.63043e-26	MEEGKILKSQFEGKTFYEALDLNKDATEAEIRKAYYKKALLCHPDKNPENQEQAKVDFQYLSKIYDTLSNKEKRLIYDETGKAVHSDIDDLPPHEQLSLILERFNAHKPTKDDFEDFFASRTSGNEEELKDLKENYIRFKGNMKKAIQYIIGCEKEDLPRLCAQIEEWIKEGEVKEYPDFRKTKVGCNCSGKSTKKNKKLKNEKKLEADAKKDHEEDDEEDEGKEDLGEKDSSDEDEDEEEEEDFEELDDFIVDDDENEEEEACNEENEESTKKGKLSSKTNKKNIQTKFGDTKKKRLRQRAKMMKKSKKTSKLTHKKQ
MONOS_11323	_no_hmmer_hits	J3KPF3-Homo_sapiens-4F2_cell_surface_antigen_heavy_chain;P10852-Mus_musculus-4F2_cell_surface_antigen_heavy_chain	0	_	0.036	_	0	_not_TA	N/A	N/A	N/A	N/A	_not_MBOMP	GO:0003824|GO:0005975	catalytic activity|carbohydrate metabolic process	gi|656269946|ref|WP_029215667.1|	maltose alpha-D-glucosyltransferase [bacterium JKG1]	0.0	MYHPDNEEEFEPLTESVPIGPDTNRLDPLWYKRAILYEVHVRAFFDTNKDGKGDFQGLAEKIPYLKKLGVTCLWLLPFFDSPLRDDGYDVRDYRKVHPDFGTIEDFKWFVKVAHEHGIRVLIELIMNHSSDQHKWFQESRKGRDNPYSDYYVWSDDPNKYKGTRIIFCDTEKSNWTYDPIRKQYYWHRFFSHQPDLNYDNPAVVAEMMDIARFWLDIGIDGFRADAIPYLYEREGTSNENLPETHEFCKHLRRFMEKEYPGTVLLSEANMMPKDAAAYFGNGDEFQMSFHFPIMPRLFMCLRAECRDKLVDIMEQTPDIPLSCQWVMFLRNHDELTLEMVTDEEREWMWGKYAYDRRMRCNLGIRRRLFPLVENHRIEVELLNALLFSLPGTPVIYYGD…
MONOS_11493	_no_hmmer_hits	P43122-Saccharomyces_cerevisiae_(strain_ATCC_204508_/_S288c)-tRNA_N6_adenosine_threonylcarbamoyltransferase__mitochondrial	0	S	0.12	_	0.112	_not_TA	N/A	N/A	N/A	N/A	_not_MBOMP	GO:0000408|GO:0002949	EKC/KEOPS complex|tRNA threonylcarbamoyladenosine modification	gi|1009541888|ref|XP_015907244.1|	probable tRNA N6-adenosine threonylcarbamoyltransferase [Parasteatoda tepidariorum]	1.56146e-126	MPLITVAVFVRVLAQVWKKPIIPVNHCVAHIEMGRFATKTENPVVLYVSGGNTQVIAFAHGKYRIFGETIDMAVGNCFDRFARDIQLSNDPSPGYNIEQLAKKGKKYIPLPYVVKGMDVSFSGILSYIEKDLDENLASGKYTKEDLCYSLQETVFSMLIEVTERAIAHVGATDALMVGGVACNERLHEMMKQMIEQRGGRVCAMDERYCIDNGAMIAHTGLLAFPFGLFEDVEQTITRQRFRTDEMEIPWRMGEIGIQGSEEVDNPEAASHLITQKIEK
MONOS_11532	_no_hmmer_hits	Q80W93-Mus_musculus-Hydrocephalus_inducing_protein	0	_	0.122	_	0.006	_not_TA	N/A	N/A	N/A	N/A	_not_MBOMP	_no_go_hits	_no_go_hits	gi|351712546|gb|EHB15465.1|	Hydrocephalus-inducing protein-like protein, partial [Heterocephalus glaber]	7.87846e-98	MPRNSLELPTEISFPNCPVHYTTTRTILIQNTYDHFVTFELLTEEPFMISPSSGELEVRESKQIDVYFTPERCQQYNNFKIEIVINNKKIKDIVKLSGSAENVDACLSADDLVCEAAYVSKQSQRAVTLYNNSEIRVQYKWLISGEGTSHKYDGSMLEPELTVQRKIQDRPSSSHPSMASFDAQYDRCIHSASSRSTTLAPSSRQGAFGTGAYSSSSSSPQATSTVMPSSNGKSQEGEKSEDELSLSTSSYSMNGEQREAEDDIEMCPFSISPAEGEIWPHSSSHFVVTFSPQCAGMFTSRVVCQVTGREGGLEMDLKGLGVGPLVQLTYDTVDTGDILLKTEYEYKFVIQNRGEIDAHFALLPSPSVSLELALRERQYLHPLESSASAFPPSTLSDQL…
MONOS_11579	_no_hmmer_hits	D3Z3G6-Mus_musculus-Mitogen_activated_protein_kinase	0	_	0.18	_	0.188	_not_TA	N/A	N/A	N/A	N/A	_not_MBOMP	GO:0004672|GO:0005524|GO:0006468	protein kinase activity|ATP binding|protein phosphorylation	gi|971509578|dbj|GAQ88634.1|	Protein kinase superfamily protein [Klebsormidium nitens]	4.32482e-121	MNRFKVLKLLGDGAYGTVSKAFNPATNEIVAIKKMKRPFQTWSECTNLREAKSLQKLSHTNIVKLKELFRQGTELYFVFELCEGNLYDRMKSPDHPFTEERIKNVIYQTLDGLNYMHSNGFFHRDIKPENLLFKGTTVKISDFGEAREIRSMPPYTEYVSTRWYRAPEVLLRCRNYSSPIDLWGVGCIMAELYMKTPLFPGSSELDQLFKMFSVLGSPTDVSSSVSSTAGLFWPEGCQQATKLSIRFPSVSGVALETLIPSASPPAIDLIRKLLRFNPASRPTAAEALQHPYFAGFSPQYGLDASAAVGSGSSYYGRSKAHSSPFSPSTGSEKGGTFETFYSDGDSGAGGFGGASGQPPLNPTSSTGHLSGLSHHSSAHSPAPSTSASLSTSSSITGSR…
MONOS_11620	_no_hmmer_hits	P53332-Saccharomyces_cerevisiae_(strain_ATCC_204508_/_S288c)-Phosphopantetheine_adenylyltransferase;Q5XIA5-Rattus_norvegicus-Coenzyme_A_synthase	0	_	0.09	_	0.069	_not_TA	N/A	N/A	N/A	N/A	_not_MBOMP	_no_go_hits	_no_go_hits	gi|254572640|ref|XP_002493429.1|	Putative pantetheine-phosphate adenylyltransferase (PPAT) [Komagataella phaffii GS115]	5.24309e-21	MFFAQITLPKPNSIFNVEEVVFLRNIAKCCDISNEIVMYLDGPYFEHTLCSISNILNQIYSVFFEENRYIEVFICFCNEEHPLLRISSIRTILTQHSSFDLSEINQRRKARGLSNVSLKTISELIEHDSAPNFLENEAQIMNSLSLAPCDDAIIKSLKKDKKTKSEQSEYPYRMFSYVAVGGTFDRLHPGHFLLLTISAFVARDHLHIGLSGPALLQKKQNASLLQPYSMRRERIIRFVYQIAPSLHVEVSQLFDPVGPVGGEIEGIECLVVSEETKDAIQIVEQKRREKEEIRKKRQLDLDKRMSWVKKMLEKEKLEKREGDADDSFDMISSWLNEESEYKPLLQMKYIIVPLCQASSSLSSSSTPSSHAVEKLSSSALRLLDSS
MONOS_11691	_no_hmmer_hits	A2A5N3-Mus_musculus-Polyadenylate_binding_protein;Q15717-Homo_sapiens-ELAV_like_protein_1	1	M	0.757	_	0.016	_not_TA	N/A	N/A	N/A	N/A	_not_MBOMP	GO:0003676	nucleic acid binding	gi|1211286565|ref|XP_021427598.1|	splicing factor U2AF 65 kDa subunit-like [Oncorhynchus mykiss]	4.15442e-27	MPSRHKRRGRSYSPSSSSSTSHSRKRHTKNSKYSTRSHSRNKEKRQRNSKSVKTKWNEDNAGKDEEADLQSKHLQNLKDIESQFSILPSQSFRTSKKLYISNFPPGITPSALCDLINVALIEGGLDTFPNCLDVFIHNDKTYAFADFRTPEAATKAMSLDGFSCMGHRLNVKRSRDYAPCETPPELLKLLRDSAEAYKKKNPQKKEEKIQLVHFVTGIPIEYSSDSEYLIYVAGFPQNTSESVVKSILQLFGPLQSFEYPRDEITGNTLGFVLFELANTEQTQTCVDVLNGMVAGQIQLSASRVFIDVKVTIFLKVYLFIEINNFCLITSFLFY
MONOS_11751	_no_hmmer_hits	Q8CGC7-Mus_musculus-Bifunctional_glutamate_proline__tRNA_ligase	0	_	0.075	_	0.013	_not_TA	N/A	N/A	N/A	N/A	_not_MBOMP	GO:0000166|GO:0004827|GO:0005524|GO:0005737|GO:0006433|GO:0004812|GO:0006418	nucleotide binding|proline-tRNA ligase activity|ATP binding|cytoplasm|prolyl-tRNA aminoacylation|aminoacyl-tRNA ligase activity|tRNA aminoacylation for protein translation	gi|74580044|sp|Q74ND5.1|SYP_NANEQ	RecName: Full=Proline--tRNA ligase; AltName: Full=Prolyl-tRNA synthetase; Short=ProRS	2.1106e-90	MAAKRADLTFHIDKYNNFPEWYEEILQLADIIDKRTTMKGITVMPPYGCFMHTALMQAVEKEWTQQGISYAQFPTLIPETLLARETDHLAGFAPEVFWVTKGGSSDLVPRLALRPTSETIMYSTFANWVQSYRDLPIKVHQSCQVFRCETKDTLPLIRAREIYWNEAHCCFATAEECEAQCRQYSASYRRVFEEIMGVPGLHIRRPPWDTFPGAEYTDVIDVITPTGRVLQAASFHFLGQGFSKIYGVTFSTKESESAAKASSSKPPKKEKQKKEKKQKGKEGEQKGEPKEGEQKAEAGQANEEKSEEVSSSSTSSSSSTSAEPAPAASSAQTLPDGMAYAYMNCAGISTRGLASVIITHGDEHGLVLPPQLAPTQIVLVPILKGKEEVDAPLMEFVNK…
MONOS_11810	Tim50	_no_mitominer_bbds	0	_	0.072	_	0	_not_TA	N/A	N/A	N/A	N/A	_not_MBOMP	_no_go_hits	_no_go_hits	-	_no_hit	-	MMYVAVGVEETAEEQLHDLRTDGEKKDKEEEEEENDDEKDNEKDEDEEDEEEKEGEEEDEENKINEEEEEEEEEEEEEEEEEEEEEEEEEEEEEEEEEEEEEEVVVVVVVVVVVVVVVEDRCRMN
MONOS_11937	_no_hmmer_hits	Q9QZD9-Mus_musculus-Eukaryotic_translation_initiation_factor_3_subunit_I	0	_	0.214	_	0.006	_not_TA	N/A	N/A	N/A	N/A	_not_MBOMP	GO:0005515	protein binding	gi|1062164115|gb|ODO10708.1|	eukaryotic translation initiation factor 3 subunit I [Cryptococcus amylolentus CBS 6273]	7.62724e-56	MEVMRGITPYVFHGHSRPINDIVFNYDSDLLFTASTDNKVSFWWSRNGQSAGKADGENGAVFSIAVTQNTKYLITGTGEYNVQFWEVSTGRRLLSWELGAPVRLVKLSFGDSRIMIVSGKVRQPSMCYIIDFPDLSNLSDESSEEFRPEKAFMVTGFDEVICGGWVQLNESVIFGHPDGKISVWDVKTCDMKLELDAHAERTTSIKVSSDGTAFLSTSFDGTAKLWDANTLEVIRKYTGTIPLSAGDFSLEKEYLVIGGGTKEKSTVTTTITSADKFRLFIFDLVTEEMIGSLKGHIGPINTIAVSNDGTRIASGSEDGMIRMCNILPEIEYFREKERAEMEDKSTAKEKRARKEAEKSKKKQKASQSASSSNVPSESASASSSASASSSSVPSKADEE…
MONOS_11972fu15745	_no_hmmer_hits	Q9DC37-Mus_musculus-Major_facilitator_superfamily_domain_containing_protein_1	0	_	0.056	_	0.001	_not_TA	N/A	N/A	N/A	N/A	_not_MBOMP	GO:0022857|GO:0055085	transmembrane transporter activity|transmembrane transport	gi|512926093|ref|XP_004930999.1|	major facilitator superfamily domain-containing protein 1 [Bombyx mori]	6.37839e-47	MSEIDLTRLHTPFDDISGASTASCGQRWVALIFICVSCFGGYFAIDVLPPMQMELMTDLHLDEFLYTGLYLAFNLSYCIFSLFGGSLVDKTTNRFASIVFVATSFLGTGLIYIGSLFNLYWLFVVGRIFVGCGVGNSVIVRNYATSLFFAGKKEVTFAFGFSLSFSRLGSVINLFLSPILVSIIGYKNVLLISFLLCGMSLAAVVVYFFLERNASNKNLIHTNKPKGNEKPFKLRDISKFPLQFWLLVIVTPLLYATVNSIISVIVDFLKTQYDFSSFTAGLHSSIIYLVSLVGCALSGAAVDKIGLRLTMLIISCVLLIAFVSLLAYTSVLPFIPLLLGGISYSIFASLIWSLIPVLLPQASAGTGNSLVSCSFMLLCAISSPILGIMVREMGYRSSL…
MONOS_12029	_no_hmmer_hits	Q8C8J0-Mus_musculus-Sperm_tail_PG_rich_repeat_containing_protein_2	0	_	0.183	_	0.001	_not_TA	N/A	N/A	N/A	N/A	_not_MBOMP	_no_go_hits	_no_go_hits	gi|1173939981|gb|OQR89545.1|	NAD-specific glutamate dehydrogenase, partial [Thraustotheca clavata]	1.23271e-33	MADIFRSERWGHDTPAHTPATVGPGSYTRELVSSNAKRAYVPFSVKSKRFEESASLTPGPGAYQTELEFEPTARRKLLSSFASTNDRFEPLRKKRDPGPGQYTTTLDWTKPSFRVQPNVSEQAKSEGIISPFTTSPSIPTKTQSYGYVDAPQGGLQMKQPPKEGHTGRGIDLPGPGEYAVDAIVHEMNFKRAGQFSIPKAARLRKDETEVPGPGSYSPVRPRERELQALPSTVFVSSTKRDFVKPTKVPGPGSYSISTSMAKSYPEERIQSFGSVAIREVCEPSHRSASEIERSVPGPGSYQLKGAFRPPPSAPCPFSSSSQRFSLDSPSEMGPGSYTPHLPSFKPATRTASAFGSLTRRFPSEGEERKKNGVPGPGTYDHFKAPVTEYRERHPQSVFS…
MONOS_12084	_no_hmmer_hits	P53088-Saccharomyces_cerevisiae_(strain_ATCC_204508_/_S288c)-Cytoplasmic_tRNA_2_thiolation_protein_1	1	M	0.555	_	0.114	_not_TA	N/A	N/A	N/A	N/A	_not_MBOMP	GO:0000049|GO:0002098|GO:0034227|GO:0008033	tRNA binding|tRNA wobble uridine modification|tRNA thio-modification|tRNA processing	gi|1063857800|ref|XP_017991849.1|	ctu1cytoplasmic trna adenylyltransferase [Malassezia pachydermatis]	7.32921e-100	MKCARCGSPRFAVKRMRTGNPMCKECFMLSFEEEVHQTIIEEKLFEKGEIVAIGVSGGKDSTCLLHILTTLNQRYNYGLDIRLVAIDEGIYGYRDFSLECVKENSEKYSLPLVILSFKDLFGYTMDEINNIVGTKKSKCTHCGIFRRKALEIGCQQIGANKIALGHNADDYAETILMNLMRGDIHRLERSGDITTGKDFLSSELPKLLKLREANSKNEKADEKSSLSVEECAKDANEASEPNLLLTSSETKASSSMPPTFIVPTLKVKPFKYSYQREIVLYCHFKKLNFFSVECTYAQASFRGYARQFLVKLQESYPMVIGNIIHSSSMMHVSSSTPSQKMQFCRNCGFISSQQKCQACVLIDELKSEEKRKETTCEVSEKDASEELTACSEKKGLAVQ…
MONOS_12297	_no_hmmer_hits	Q9D868-Mus_musculus-Peptidyl_prolyl_cis_trans_isomerase_H	0	_	0.104	_	0.003	_not_TA	N/A	N/A	N/A	N/A	_not_MBOMP	GO:0000413|GO:0003755|GO:0006457	protein peptidyl-prolyl isomerization|peptidyl-prolyl cis-trans isomerase activity|protein folding	gi|157093195|gb|ABV22252.1|	peptidyl-prolyl cis-trans isomerase, cyclophilin-type [Karlodinium veneficum]	7.25348e-78	MINPRYIAPPNPDNPIVFFDISIGGKKTGRITMELFKDVCPKTTENFRQFCTGEAKKGKIPIGYKNSTFHRVIAGFMIQGGDFIKHDGTGFYSIYGDTFPDESFELKHDCSGLLSMASSGIDTNGCQFFITCAPAPWLDGKHVVFGRVIDGMDVVRTIEAVQITLVTKKPRTTVIITECGEI
MONOS_12380	_no_hmmer_hits	B2KF50-Mus_musculus-UHRF1__ICBP90__binding_protein_1	0	_	0.063	_	0.001	_not_TA	N/A	N/A	N/A	N/A	_not_MBOMP	_no_go_hits	_no_go_hits	-	_no_hit	-	MITGIVAKFIQPYLLNFDSKTLNISLSGEAVIQKAELNVEFLTAQLNLPFLIERATCNHIYATIPLSSADTNPLLVTIDKLEVYMALETPPPTRPLKLILTPEAYETVMKQQQKKEEKKKGEEKKKLKEEKEERKRLLKEKEKEKKEKDITLSTKEIESEIKKQHKKEQEKQKADTNEFGLPDFIMKRIRHASVRIHEIIINVRGPGEAPETPETPSNDRFQHIPTQPPSSSSQKSSSSPRTPQPPPPSNMSLRQRKVFRAPCLIFHIHNFLLHTADEDGKLLKPSEWTRKEKGKKEKNLNKELLIERVGVSLVSLVGSLRTEPRVIPSASDGKKKGSTAQLQLLPWLHGLPAYRHAHIPIPVVPDFPFRARISAGIARQTHAIVAVGLMITLDVLSLP…
MONOS_1244fu16814	_no_hmmer_hits	Q8IV42-Homo_sapiens-L_seryl_tRNA_Sec__kinase	0	_	0.174	_	0.005	_not_TA	N/A	N/A	N/A	N/A	_not_MBOMP	_no_go_hits	_no_go_hits	gi|74558787|sp|Q8TUS5.1|PSTK_METKA	RecName: Full=L-seryl-tRNA(Sec) kinase; AltName: Full=O-phosphoseryl-tRNA(Sec) kinase; Short=PSTK	1.83052e-14	MIILLCGLPGSGKSWVAKKLVDLFKEKKIFSQCYLFDLDSILSEILLKDNEKRFSPELWKLAEEQLYSKVVSTIQRHQLQKEIELHSSFAIVIDDNHQYFSMRQRYRRLSIQSKLPYCILYIQSSLNACILRDDKRATPVGKDIIRKMNEDFDIPDSRERNVLLVSNDNYSEIYFNQIIDFLEEKKTDIESGINTEIINKEREKDRQKTFESINHKVDLCSRKVLTIITSLINKMSKEQRGKSDLSRFISNLNETRRNLLNFAKHCALQEHFIEILNNHLAVQVNHSICFDSQDIIYQNLIICAFSLFVAEQFCITLLQEQEKKQMEIKQSAMKRLFHHNYIAIGVEGATCSGKSTLSLMLHLIFETAALFKKLHYEPSSPFLSQTTAKPEQPLLLSSS…
MONOS_12458	_no_hmmer_hits	Q7TMK9-Mus_musculus-Heterogeneous_nuclear_ribonucleoprotein_Q	0	_	0.153	_	0.007	_not_TA	N/A	N/A	N/A	N/A	_not_MBOMP	GO:0003676	nucleic acid binding	-	_no_hit	-	MKHFLGKELCKRSKTKISEKENLLKESSFCLQMNFPFPLPITTCFISSGISDNLLPSFPSSTFFDLRDESENVVNGTGIDLSEESSSIDTENYETNHEELQKLQLITQNKLPNINIVPPPLPKHFTPLKQCLPSATQHYDIMAIVLECSIPKPTSSEKDWFVTLNLVDSSILQKTSELSSAITSDPNFSAFEDDRFIANVFFPFQRLIEVEQILSPGCIACLRWVYVGSYVNYKKCVLNLSWAGCSLESVKCKELTAIWESVKGKQSNREQPSGSLSDSFQTNVEYSSQEQDAESDSAKDENKALSICQTSQMPFDLKSWSQSFCKRKIVPHPVELPLHKHPLLPLSSPSLMNFLANRLKRPFLADTDSPLIDLCRFASSSSPFVFARKARHLLTIYDL…
MONOS_12479	_no_hmmer_hits	P41250-Homo_sapiens-Glycine__tRNA_ligase	1	M	0.763	_	0.001	_not_TA	N/A	N/A	N/A	N/A	_not_MBOMP	GO:0000166|GO:0004820|GO:0005524|GO:0005737|GO:0006426	nucleotide binding|glycine-tRNA ligase activity|ATP binding|cytoplasm|glycyl-tRNA aminoacylation	gi|1032151921|gb|OAO15423.1|	glycyl tRNA synthetase [Blastocystis sp. ATCC 50177/Nand II]	8.05143e-171	MSTKGKKSPSTSSQPQAIPPRDLSAVMKSRFFVVPSFEIYGGKAGLFDLGPPMATFEQNILQAWRRHFIHTERMLEISCTNVTPYKVLKTSGHVDKFQDIMVLDPVTGEAHRADHLLEHFADKELASNPDMPAEMKAELLRLKIQAESMTEEQIQESIEKFKILSPAGNKLDKPHPFNLMFETKIGPTGKDPAFLRPEIAQGMFMNYKNCYDYCNGKLPIAAAQMGKAFRNEISPQGGLFRLREFTLAEIEHFYDPEETSHPRFANVANVKVRLLPREEQEKGNLTPIVMTIEEAHRGRKCTCSETCDCSCHASSSSSSSSASSSSPCCSEGCSCTRPVIVNETLAYFLGRTQLFLESVGLKPEKIRFRQHLLKQMAHYARDCWDAEALTEEIEEEENE…
MONOS_12526	_no_hmmer_hits	P36578-Homo_sapiens-60S_ribosomal_protein_L4	0	_	0.498	_	0.104	_not_TA	N/A	N/A	N/A	N/A	_not_MBOMP	GO:0003735|GO:0005840|GO:0006412	structural constituent of ribosome|ribosome|translation	gi|86451932|gb|ABC97361.1|	RPL4, partial [Streblomastix strix]	3.7607e-145	MSLCSVYNKNAKVIKNIHVPSVIRYSPIRPDVVNFVHTNITKNSRQPYGRYNKAGHQHSAESWGTGRAVSRVPRISGSGTSRNGQGAFANMTRGGRMFSPLKIWRRWHRMVNVTQKRYAMCSAIAASAVPSLVMAHGHRIEKVPEIPLVVSNDIERIKKTKEALRILSMLHATNDIKRSADSRKIRAGQGKMRNRRYVQRKGVLIVHAGKQGLSRACRNISGVNCINVCRLNLKEMAPGGHVGRFVIWTEAAFRKLDKLYGTRRRDAMMKRGYRHPTSHMVLTDLDRIIHSGSVQRYVQPKKHPHPRIPRKRGELLLVRKIRRMTILNSKVKQARKARLEKLRSLGKLPAKKVKGPVTKRTNLVDPWGVPLRRKERRVVLRKLKAEKKAKKEAAKKARL…
MONOS_12531	_no_hmmer_hits	E9PKU7-Homo_sapiens-Neutral_alpha_glucosidase_AB	0	_	0.091	_	0.001	_not_TA	N/A	N/A	N/A	N/A	_not_MBOMP	GO:0004553|GO:0005975	hydrolase activity, hydrolyzing O-glycosyl compounds|carbohydrate metabolic process	gi|1183417574|gb|ORY41949.1|	putative neutral alpha-glucosidase AB precursor [Rhizoclosmatium globosum]	6.72026e-59	MKEAALKEKVQEKLGEAAAAQTKMVGKVKELFSPKGKVPEKASEEGQAEDTAAEKEEEKVSEKAAAVRPFILSRASFAGSGRTNTIWLGDNNATWEDLKDSISGVLTMNVLGMPFCGCDVGGFSGVTRAELMTRWVQLGSFLYPFFRSHAAVFQESHELYKFGEPWTSINRAYVLHRQRLQSYWYTLLVNAHEYGTPMIRSLAMEFPSDEKSVGVDTEAMLGDALLVIPIVTPAPGGANSTDVFERRDAYFPPSTRWYDWWEQKEVGYSGETRTLEGRLEWMPVYLRGGRIVTVQQTVKETLELMRGAPLTVIAGLDEKGEAAGEFVTDDGLTERTERLRAKFCVKKEEGERGEREGWSVMEMDVVDRSFETKQTVEEVVVVGVEGEVKEVKVWVKLAE…
MONOS_1263	_no_hmmer_hits	Q9CY27-Mus_musculus-Very_long_chain_enoyl_CoA_reductase	0	_	0.192	_	0.009	_not_TA	N/A	N/A	N/A	N/A	_not_MBOMP	GO:0006629|GO:0016627	lipid metabolic process|oxidoreductase activity, acting on the CH-CH group of donors	gi|1173938204|gb|OQR88585.1|	3-oxo-5-alpha-steroid 4-dehydrogenase [Thraustotheca clavata]	1.59325e-65	MQTISLEPLTVQFGSIQKTIPYNPHSTIKALISNVSVALKISPSRLRLTYRSGDNKKPTALTNEECTLIDYQIPAGALINAKDLGMQVGYRAVFLAEYLGPLLIFWLIYLFPNPVYREFLPGYVKEKTNPTQYLALFMWTAHYGKRLLESVFVHKFSHATMPIFNLFKNCGYYWGFASLIAYVVFHNDYTPPPMPFQIAGFSIWIICEYLNLRCHLHLASLRSSPTDTKHPIPTDPLFRISVCPNYTFEILGWLGFNLATFTMNGILFMVAGFVQMLSWAQKKKKRYISEHPEYPKNRKLLFPYII
MONOS_12660	Pam16	_no_mitominer_bbds	0	_	0.055	_	0	_not_TA	N/A	N/A	N/A	N/A	_not_MBOMP	_no_go_hits	_no_go_hits	-	_no_hit	-	MEMYDEDKSNDDIQEPSLEDKFSKLFCELEHCPESEQKVKIEEMNGLVEEMNEEEFELVFNTELYDKIFKMIEEKKMSMENTILLLKNVGYCDVLKSIWNLNLKYALLYKRFEEMIFEEEKKEEKNEKLLVDLCECYLLLGNQFNSELIFICVPCLLKAASKKEESEEAQKEAELALLALNNIAMWKFIEQKLYLKEIKEIIEYHQEHHNLTRLAYQSAWQFLMDRLNTDSSLEGVIVNELHFAREAASELEELMICADWKKKKEMSKKEAKEVLIIRRWIQTLSHFFEFFRLWNKEFGGIFGIIVKVFRAARDNQREICDWCICSLRNAAKNRAVKVEDLLKGKAIDTVLEEIHRPTLNDGITNECLRFFMNISRRLKRKTDDEKEEARRKATKRKIS…
MONOS_12881	_no_hmmer_hits	KT984639-Stygiella_incarcerata-molybdenum_cofactor_sulfurase	0	S	0.046	_	0.012	_not_TA	N/A	N/A	N/A	N/A	_not_MBOMP	_no_go_hits	_no_go_hits	-	_no_hit	-	MRSKRFNFLRVFVIVLITIFVVGLLLQFLGVNKSDGPLYRNVDKAVQRSSFSQKRFKLFTFFTHSSPSLWMLKDAIQKLDDPTNKLSVNLNSFEKPPVTNAKINYYLDSLSTYQFGNPHSINPSSKKSDTIIRIVKDRIIEYIGGDLMDHEVILTGSREAAFKLIGEAFPFTSESLLLTIKEKNYEDEFIKSHAVSKGASVCEYSATDYLKEVASHSKQNMHSTKTEAALDETEEDESEAEDLYHLSVLPMFIPSTGEILPPEAFSRATTFPSAKRIDLKKNISEVGKEAAKTSTKQQNEKEESETSSLDYDKEQSENEKISKNRNAKEKRYREHCIIAVDIEPEVISLPIKITSPYSDTIPPGTPERAAKTAKSKTQPDLHPQTDSKTSSSSSSSSSS…
MONOS_1293	Tim8-13	_no_mitominer_bbds	0	_	0.07	_	0.012	_not_TA	N/A	N/A	N/A	N/A	_not_MBOMP	_no_go_hits	_no_go_hits	-	_no_hit	-	MQKSLQDYSIPFSLEPLMNIVKTIKNHIIFIFMESYDWINDIQNIIRQNTDVPFSCAQWKWNSCTKQSSGELSSSEQISESDACLFFFGNFSPSALHSIQLASYNAAELYQVLIESGDCFPIKPMKVAVKSISDIEVASHSDEIVFLVTGKQSMNLARSIKAISMKLFTRCTSSPSITIAAIEEKITEIVINNFLTTNLFVIFNTPDLLYPSISGNSHVPIISPFEWIESLRMRSKYTEMESEISDDAFESELNDCIEMGSNKVRSSAIEIDKDDFSFSYPFAKLDGHFLEHLVFHGHIA
MONOS_12930	_no_hmmer_hits	Q08257-Homo_sapiens-Quinone_oxidoreductase	0	_	0.067	_	0.049	_not_TA	N/A	N/A	N/A	N/A	_not_MBOMP	GO:0016740|GO:0055114|GO:0016746|GO:0016491|GO:0031177|GO:0009058|GO:0008610|GO:0004315|GO:0006633	transferase activity|oxidation-reduction process|transferase activity, transferring acyl groups|oxidoreductase activity|phosphopantetheine binding|biosynthetic process|lipid biosynthetic process|3-oxoacyl-[acyl-carrier-protein] synthase activity|fatty acid biosynthetic process	gi|1223077964|ref|WP_091119045.1|	type I polyketide synthase [Micromonospora eburnea]	0.0	MQEPRLYFIAEPEILKSQSFVDALLVRTAISPNKIAFSYLVNGETMGRQMTYAELKTRAQAIASVLQSKGCSNRCCLMLYPLEGLEFIEAFFGVMFAGCIAVPCYPPDPSRLKRTMARFRAIIEDAKSPVVCTTKFMMGMLKPVIASVPEFNDIEILWVVTDEIESDQSSNWINPRVNKDTICFLQYTSGSTGIPKGVMVSHGNLIANVKIITEGFHYHPSFTVLCWLPLYHDMGLIGHVFGPIWIGCPTIIMAPTDFLKKPSRWLKAVSDYRCAVAGGPNFGFELAIRKTTEEQRDQLDLSCWEMAYCGSEPIHPKVVENFFSFFGPAGARRNIFTPCYGLAEATLMVTSHTRGTIPRMLMLDMDSLAQDEAVMYYYPKETEPDGSKAKSIKYLMTAG…
MONOS_13013	_no_hmmer_hits	Q9UTI2-Schizosaccharomyces_pombe_(strain_972_/_ATCC_24843)-Glutaredoxin_2	0	S	0.031	_	0.003	_not_TA	N/A	N/A	N/A	N/A	_not_MBOMP	GO:0015035	protein disulfide oxidoreductase activity	gi|294902000|ref|XP_002777483.1|	glutaredoxin, putative [Perkinsus marinus ATCC 50983]	1.25681e-05	MGLIDHNFQAMMFLAVISLLNFVSPREVFTGDKFMDGVILDSKLTVLIKPKCPDCYKITNALETAGVPYNVLQTMTLGAAVEDAKKILSKIPPQKPASQVIPAVICNKRYIGGLNEIMNYVNNGEIKDIIEGTKEVGTLVFHEQPDENEAKNEKEEKKEEKPSEL
MONOS_13046	_no_hmmer_hits	Q921K2-Mus_musculus-Poly__ADP_ribose__polymerase	0	_	0.134	_	0.002	_not_TA	N/A	N/A	N/A	N/A	_not_MBOMP	GO:0003950|GO:0006471|GO:0004842|GO:0016567	NAD+ ADP-ribosyltransferase activity|protein ADP-ribosylation|ubiquitin-protein transferase activity|protein ubiquitination	gi|1168860317|ref|WP_080414850.1|	type VI secretion system tip protein VgrG [Burkholderia ubonensis]	8.99975e-27	MRSLFEYGSDCSIFSEMQLSASFDRMANGKTVQWSGTVIKILLDGYVLLLEDSQNHLIPNQVYFKVDKNVAGRWYESFTMGLLTYFQGTVRALSPSIIVEAIPFDSNRKLDIVDSFPSFCERFIKLTKSNVINTFENNWRGEKLKLIGTISAVVENHSFCTKDLILQFKLHPVEMSNSLRFFPEPVMIIIPHDSKAEQYFYALLQKNESTETVVEITATCLNCEPQHQFLVSDAMLLQIPFSSGHSLLNSCIPPPSLSSLPHSSSSSSSSSSSSSSSYPSPSPSPSPSPSPSPSPSPSPSPSPSPSPSPSPSPSPSPSPSPSPSPSPSPSPSPSPSPSPSPSPSPSPSSSSSSSPSSSPSSTSRISSLSHSRSTIDTLPPPPLPSSAWSLHFRSSTPTA…
MONOS_1310	_no_hmmer_hits	_no_mitominer_bbds	2	M	0.881	M	0.96	_not_TA	N/A	N/A	N/A	N/A	_not_MBOMP	_no_go_hits	_no_go_hits	-	_no_hit	-	MRHILFRQLSLAKIIKLLSRAIHNVRTLKSTKASSTKKEIKIQEPPSTKEKMEIETSSVSDTDLSRNELHVAVEFPYQLPIEKTYKSLLFCKNYALGTKVAACLQPSDLGEPTSAWILAEVTAVFPLPSGINPPCYFEILDSDEDQLPAKRPYYFLPYNFIMPTIGSAAQLELKQKPLEPGDHVLAVFPHTTVFYPGVITEIGRNEREVKKLQEESSLSGLSDPSQNTENVSETQNTSNSLLGETSSSATSSSSSLTSTTSTQTTKSTSQAPLQPSQQTQSIYQPSSYYIRFEDDGDVPFRKIDGSLIVYDPAYSSSKEKLRRKLIVREEDEDEEGEEEAEGARSELEESAEKESKGNLLKIKGSDESSETNKTRGRRKTTNTKKIRKVDGTEDSEQSD…
MONOS_13160	_no_hmmer_hits	Q9CX00-Mus_musculus-IST1_homolog	0	_	0.222	_	0.003	_not_TA	N/A	N/A	N/A	N/A	_not_MBOMP	GO:0015031	protein transport	gi|1142839644|gb|AQK97730.1|	Regulator of Vps4 activity in the MVB pathway protein [Zea mays]	4.82375e-20	MGWKKGDTQVALQYSLARVKKLIPGKNAVAERSKREVIALLKEGKMEIARIRIETMMKERKESEGYQILEIYLEKFLARLDFLSTQKVIPPDMVESICGIVYLTNRVEVTYLTEVKKQVERQFGKEIMNRIMMGDETLVNKRLMMKFSVQPPDGESVLAELEKISKENGIPFESPSSLAAEWGISESTKSDDETNSVPVADEDPAHSKASASASASDRIPCSPSVAPEANTQQPLQMQSQPQMPQPANPCQIANYPVIPPQPMSQPFPALFAPSQSQMPPQMQIPMQSQVPQPTFIPGQQPFMMHPASPEAIFGGAAAAMFVPPQFAQSPSSSSSSSSSSSSSSSSSSDPMQSQQPLSMQTYQSAVPLSSYGPMGGSGTVNDPYVPQTGGSPLASLPFQ…
MONOS_13169	_no_hmmer_hits	Q80U35-Mus_musculus-Rho_guanine_nucleotide_exchange_factor_17	0	S	0.037	_	0.012	_not_TA	N/A	N/A	N/A	N/A	_not_MBOMP	GO:0005085	guanyl-nucleotide exchange factor activity	gi|1183507659|gb|ORZ30943.1|	Dbl homology domain-containing protein [Catenaria anguillulae PL171]	3.3053e-29	MISVVLNVIFVFAFALSSFILYHFITPKPKGCKSEKLISKSVKIMRKLHLLSNSFADAVLEQLNRNSYPVKPHLTDEQITHHKKDEDDEMKKNESESNQMKTSINQPPPPPPPPPPPRRRNVSDESTPVSESKTQQDFQTPQREQEQSIPLKEQEQSTPPKEQEEGKSVLSKMKSGTLRFHSIFSGSNTNKEDEKNESSSEEADSDSTEKPQSDEKPAQNPLPAPSKPTKTPEELAKEAEKKRIQRGYVIGEILSTEKTYVSQLQTFVDVFVKPCRAKLADLKLTNEDVKTLFGNIEMICQMNGMFLAELQKCIDERKGEGIADVIGNMAVYFKCYNPFITSFPASQERLKQLKANNKKFVKFLKEASEDDRCNMYSIDSFLILPVQRIPRYKLLLEGL…
MONOS_132	_no_hmmer_hits	A6H619-Mus_musculus-PHD_and_RING_finger_domain_containing_protein_1	0	_	0.071	_	0	_not_TA	N/A	N/A	N/A	N/A	_not_MBOMP	GO:0004842|GO:0016567|GO:0046621	ubiquitin-protein transferase activity|protein ubiquitination|negative regulation of organ growth	gi|1149701616|ref|XP_020163540.1|	E3 ubiquitin ligase BIG BROTHER-related-like [Aegilops tauschii subsp. tauschii]	1.4867e-12	MSVPMNEDSQKEGKFGASEEQDHDETLKEQRKNVMESLQLFLQLVSEQMKKKENESNDERNEIKNDGIPVITDPFTELTTLFDPDVTLDVPEKFLKPSPITDEIKRKKYHHRHPLFRRDEECYFPTTSCPSSFEQKLQSRMRGDAMELDGMTYEELSQLSDMIGTVDVGLTDEQFENLPTFQYDRIRVDNCSSKEEKKLDENNNTENKDNIALQSSSSSSSSSQTQPISLTENISKEPVNEATIITTSSSQLPQEPITTTTSSSVTPFPPSKELSTMTDKPSSSSSTVIVGSELITVPDEDDDTMLEKCPICQMEFEFGETLVTLPCVHSFHVDCAKQWLKKKKTCPYCKERVI
MONOS_13233fu15373	_no_hmmer_hits	Q8CJ27-Mus_musculus-Abnormal_spindle_like_microcephaly_associated_protein_homolog	0	_	0.376	_	0.271	_not_TA	N/A	N/A	N/A	N/A	_not_MBOMP	GO:0005515	protein binding	-	_no_hit	-	MLSMFHCSKWQKSYDARDLERGRNILFSQGFAKMTAIMNRKFEQRAIKAIDGEDFCRSLSMQKKLAQTFCRSYDALWLRFGIECMRGEKDKAYLQSSSDLSEARGEVREMTQYFVDRFLKGSVSSIEGVCVKCFQLIALLDSARIYDEKRKSASFSGNLGADGLRIPCGILASRPLLFRVESKFKDSASMFNEVCGQLLQGTGDASKQFRSYGLELRFAQSAVLEMSFPDGKQPYDFSDGIILGRIVEVFMLKEQLMRSSSSSQNSSSSSSSSSSSSSSSSSSLFFPTKSVKQTTSSSAGALPPKNSSLQASEGWSFDNGAECQGRAPGWEVRDEWADIDLPVNEIISRCICFHCCDGMKRNAVSGKEKQRNICFLLKYLMSHFGAGRKGKATLSEVGV…
MONOS_13320	_no_hmmer_hits	P60766-Mus_musculus-Cell_division_control_protein_42_homolog;Q9QUI0-Mus_musculus-Transforming_protein_RhoA;Q9CR99-Mus_musculus-RIKEN_cDNA_4930544G11	0	_	0.044	_	0	_not_TA	N/A	N/A	N/A	N/A	_not_MBOMP	GO:0003924|GO:0005525|GO:0007264	GTPase activity|GTP binding|small GTPase mediated signal transduction	gi|1153815847|ref|XP_020283835.1|	ras-like GTP-binding protein RhoL isoform X1 [Pseudomyrmex gracilis]	8.10525e-60	MSDYKKKLVIVGDGAVGKTCLLMVYAKGEFPKDYVPTYASIIVFDDYTCKVPVGQKMLALSLWDTAGQEDFDEIRPMSYPGTDIFLVCFSVDNRDTFENVKKKWVPELKAKGPKAPMVLLGTKCDLRETSPSTCIPPEECNRVAKEIGAVKYMECSAMKNIGVREAFEEVIKKMITSGGVCAIL
MONOS_13324	_no_hmmer_hits	P08524-Saccharomyces_cerevisiae_(strain_ATCC_204508_/_S288c)-Farnesyl_pyrophosphate_synthase	0	_	0.084	_	0.001	_not_TA	N/A	N/A	N/A	N/A	_not_MBOMP	GO:0008299|GO:0016765	isoprenoid biosynthetic process|transferase activity, transferring alkyl or aryl (other than methyl) groups	gi|1039091143|gb|ANM86112.1|	farnesyl pyrophosphate synthase 2 [Stygiella incarcerata]	4.8467e-63	MNKDYFPDNIDLIESTIERIRLFLASHPDIVELHEEEHISKLVTYNTLGGKYFRASIIINTAQYICEANEQKFDAEQAAILGVCTEMMHASFLIADDVIDRSPTRRGKPTWYKLPDIGLSGINDAFMLENTVYVVLRHFFKEHILLDRIISVFQNTIWRTTIGEYIDTKLCYHPNHPSITALPSEDNKREVQQIDLLTKCLTSENYRNTCSLKTGVYTFFHPFILGCIYGGINLSEEALKSVEDVCLHIGILFQAKDDYLDCYGDPAITGKIGTDIEDGKCTWFSSKILSISCSEEEKANILKTMITHYGRNEPDSVKVIKELYAKFKLQELFEEYSEKEVEIIKKEIDSLHIKVKEIPDTILRNLCYLSKERKK
MONOS_13337	_no_hmmer_hits	P51410-Mus_musculus-60S_ribosomal_protein_L9	0	_	0.216	_	0.127	_not_TA	N/A	N/A	N/A	N/A	_not_MBOMP	GO:0003735|GO:0005840|GO:0006412|GO:0019843	structural constituent of ribosome|ribosome|translation|rRNA binding	gi|241044078|ref|XP_002407167.1|	60S ribosomal protein L9, putative [Ixodes scapularis]	1.23833e-63	MKTIHQVETISVPRGVKVEVHCRQVRVTGPRGVIKKSFSHIPVDLTRKGRKVTIAYWSGNRRQCALVRTVYTKINNMIQGVTKGFQYKMRAAYAHFPIMMVVSDDKKTVEVRNFLGEKRARIINLPEGVTAYRSTGVKDEIVLEGIDNELVGMSAAQIHQSILVKNKDIRFFLDGIYVSEKNSISE
MONOS_13449	_no_hmmer_hits	Q9CVB6-Mus_musculus-Actin_related_protein_2_3_complex_subunit_2	0	_	0.072	_	0.001	_not_TA	N/A	N/A	N/A	N/A	_not_MBOMP	GO:0005885|GO:0015629|GO:0030041|GO:0030833|GO:0034314	Arp2/3 protein complex|actin cytoskeleton|actin filament polymerization|regulation of actin filament polymerization|Arp2/3 complex-mediated actin nucleation	gi|1183316615|gb|ORX46485.1|	P34-Arc-domain-containing protein [Hesseltinella vesiculosa]	1.1406e-37	MIILNDKCYGLEVFLKEYFSNPKDIKNGTEMCFTDFDDALINVKVLENKDLVIEISWSCAKDFLSNGSKDVIEKVYAGHNLLFGENGFTIVVKAESIPSDDAAKDELIAKLSLIKRHLFSGPFIAIMEGDAASVSKLKPLQIQLKPGEYMWIIPNTDKSFTCGFSNTVGDKTDLPIAKVMYHEFDATRTQTALSSCPTAISSEGCPKDIEQFDFRRIGIDGYFLFTVHPRHYSPPGMKERIIAQLMLFRPYLDYHFKCAKAFTHYRMRTCHDNLVQVLNRAKGEIKMGRGTKTFSGRNMVPKRGLYLKWLKIILYERLTFRNKFYLK
MONOS_13472	Tim54;Tim50	_no_mitominer_bbds	0	_	0.104	_	0.004	_not_TA	N/A	N/A	N/A	N/A	_not_MBOMP	_no_go_hits	_no_go_hits	-	_no_hit	-	MMKQRRKKQVWDEKEDEKKKEEEEEKKKKKNEKKEKKEEDDEDDEEEEEEEDKSGDDADREKEIDADDENDDRSEEEDDGSSESEEKEDRPANSKMKKTSQNKKSNVSQARQQRNMMKMKMMMMMMMMMMMMMMK
MONOS_13534	_no_hmmer_hits	Q920Q2-Mus_musculus-DNA_repair_protein_REV1	0	_	0.084	_	0.014	_not_TA	N/A	N/A	N/A	N/A	_not_MBOMP	GO:0006281|GO:0003684	DNA repair|damaged DNA binding	gi|169866587|ref|XP_001839880.1|	REV1 [Coprinopsis cinerea okayama7#130]	1.2946e-28	MINVSNIHPNSWKDQVLFSGECFYLHYLKVADRNKFSKLIESFGGGIYDTFNKAITAIVCDLDNCNHPENASLPVIYSSWILDSIYHKQKQPFEAENSSNSKSLSSLICKSTSHETLKNQCNFTYLKASPYDADDLMQPAKYFNFIKESQFVYVEYLKHPALFKMRPAKVIDIKDTESYRSIDFSALRSKKKKKRQERIFVNSDRSQSNVAIEKEEEKKKEKQQSERLFDEQRSVNSLGNIPFQLIRAFGPLLTIEDVNEIKKEELEAKRREEDQVLLIERWKKEAESENRKKNDISSIQMITENAEDKQVSFENEKKGADECEKQHELFKKEDNEEKEEKTTSVGKAHFTARWQGLKKKLISIRKKYNSMQRQEQLQEKKDGQADTLNQAQIPFEQPK…
MONOS_13572	_no_hmmer_hits	Q920R0-Mus_musculus-Alsin	0	_	0.04	_	0	_not_TA	N/A	N/A	N/A	N/A	_not_MBOMP	GO:0005515	protein binding	gi|916539799|ref|NP_001299605.1|	X-linked retinitis pigmentosa GTPase regulator isoform 1 [Danio rerio]	1.20671e-07	MEDSSWSPEFVTLLRETGTREELVQLFLQFLGTQTNLCNVFIQHKKKELLVTNLADVLEIDRAKAQALADAIFALELTPTGVDEGVILVKNLTTALCGSDESLMILHSMKFLMYFRDISKCAKRTCLDSRPLYKALCRKLHTFSVQEKEHMIGLLMAVHVRVIQRQSNQELAADCDIIPVIIHLINKPTSPLTILKPACHSLNKLVESDEQNRSVALSENGVSVMIATLSAWMPTEPSIASDAMFVMGSLLEDNKKAQQQFLSGGGVLLATQAMQKASEEIKMTQKKESTKEDKKENDSEKEEEEAKVTEEKSETQSNETETDAPKEEEKEKESESENENSSEEKTSEEEKAEPKTETETETEAKEEDKAETEAETEAKPEDEKKPEAAQEEQSEQDLS…
MONOS_136	_no_hmmer_hits	P30283-Saccharomyces_cerevisiae_(strain_ATCC_204508_/_S288c)-S_phase_entry_cyclin_5	0	_	0.226	_	0.002	_not_TA	N/A	N/A	N/A	N/A	_not_MBOMP	_no_go_hits	_no_go_hits	gi|242076800|ref|XP_002448336.1|	cyclin-B2-1 [Sorghum bicolor]	1.35411e-48	MSSYERFPNEKFDAQKQSAGSNRAYHASMSNDSQLGYDSHSSYVHHSFEELQHEHNSESISKCTSEFVIQHFTVPKDELPLDIDKDDIHNELQCTEYVDSIYSYLRVLEASNRPVPNYILKQQFINVRHRDMSVDYIVQLHRHISIIFEYSLELETLFLSVSLVDRFLSRRMVSQEKIRLVAVTCFYIACKFEEKYYPTIDELLRFVPSAGSKEDVCLMERTILNELKYLLGIPTSVTFLKRFIKAAFADTVLGMTARFISEFCLMSISLCTNYLPSVVAAATVANSLRVVGKAPWTATLEKVTGYTYEQIRPCMVEMREHVKRAPTMKLQTIYKKYSVEKYRKAAIRVLQNI
MONOS_13617	_no_hmmer_hits	Q8K2V6-Mus_musculus-Importin_11	0	_	0.1	_	0.001	_not_TA	N/A	N/A	N/A	N/A	_not_MBOMP	GO:0006886|GO:0031267	intracellular protein transport|small GTPase binding	gi|147903004|ref|NP_001084723.1|	importin 11 S homeolog [Xenopus laevis]	5.84715e-09	MDVSALSQLLTRSLNPINQEQIMQDMKSFESYAEKPGFLSGLEMISRPSSVSIPDNVRQLALITLKNNITDFWTNSVPPRVFSKEEKEQVKANLLASVPTERNNKIATMRAVAISAIAVKELPLGQWPNLLPSLLPQPFNQSENSETLELLRHKQAKLHVSPEQASGTLIDRKALALQMAVFGKERVSELWKMSSERWTNHLRAFVGIKPDSTNSLTQQPSQSLPAFCTLEEYELNSRLCLVCTKLLSLFSQLPLTPSAALSNEANPNHAGFEELRKFLHNFFVFSALQFSVTLCQLLNELYTPFMQQYLGKLSTISSSSSTQSISPYSNFTSSTSSFDHNSICGQFLFETQSPLALFHSLLVVHPALKYLKSVIGLIYFIAENDPLSTLPFLSSALHF…
MONOS_13772	_no_hmmer_hits	P24638-Mus_musculus-Lysosomal_acid_phosphatase	0	S	0.06	_	0.002	_not_TA	N/A	N/A	N/A	N/A	_not_MBOMP	_no_go_hits	_no_go_hits	gi|1103698591|ref|WP_071663384.1|	histidine-type phosphatase [Francisella sp. CA97-1460]	1.42383e-15	MLFFDFALLYIIHVSYEELFSVRVFSRHGERNPIYPLECNKNIPSDGELLRAGKERLANLGVALRSEYVENKKFLPKSFADNSFYFTSTSSRRTKDSILSFCYGFFPPRTGPQINGQYIFPDGIQPVPIHCQSEKEDFLLEALEICPKVTNIISKSAAIKNIQKLLADHKPLMDDLRRLTNTTANGPELIAVLDTIKVLREMNDPRYPVPDGITDSMIDESVFLFKKLISEIMVVEEDGFCPAVSGDAIEEMFFKQHERDKWEVKKVEADSVNGTNQEKKSAIYPKYRHYSAHDITLLSIGRCLGLPPSEKAENGSEIILHPNYGSLLIVEFHVENGTENDIENPKVKFLYDFDVNKNGKFDLHEFIPSFCSQKNGCDLKTMQSHFSAIHEMKERDIWV…
MONOS_13789fu13791	_no_hmmer_hits	A2RSQ0-Mus_musculus-DENN_domain_containing_protein_5B	0	_	0.306	_	0.001	_not_TA	N/A	N/A	N/A	N/A	_not_MBOMP	GO:0005515|GO:0005524|GO:0046872	protein binding|ATP binding|metal ion binding	gi|970646594|gb|KUF86698.1|	DENN domain-containing protein 5B [Phytophthora nicotianae]	1.17041e-39	MSESHFPRVGIYFEPSIKKRSVNQYVISGIKQFAEVTEIDLLKPIPDQGPFDCVLHKVTKEINDDDPRLSEAAYSFHKYLRDHAEILAIDPPQKVEAMANRIMLHEILRDFSVAFQASLQDKITVSFPKSAVFSSSKGSISESFLNEENLTYPLIIKPAKSCGSHFSHRLAIVSSFDQLRESIHSFYSKSSSTETSSTKSLLEDSILLQQAVDHIPYVFKIYCIWGEGLFQKIEPSLPPEALKKPEKAFVFDDQVDFEASQSEKPPQNLPLPLLQAVANELYQRLGIQIFGFDLLLDRTSPNQFYLVDVNYFPSFKQINEAPELIVKHIKNRLIFFNKYKLAQMAISSRIVDYFALSTISPSRDLFDKRAPRPSNPFDALFQPAVVFRFPEFNYDNNPF…
MONOS_13799	_no_hmmer_hits	P50580-Mus_musculus-Proliferation_associated_protein_2G4	0	_	0.066	_	0	_not_TA	N/A	N/A	N/A	N/A	_not_MBOMP	GO:0006508|GO:0070006	proteolysis|metalloaminopeptidase activity	gi|1270083497|ref|XP_022805090.1|	methionine aminopeptidase 2-like [Stylophora pistillata]	7.30383e-99	MSSEEKISTSASKSEKKEDEKIISEKKEKEKAKAGAVPSQQKKEDKSAQKEDIQSSSSTPSSATPSGVISLPDKQTVQHLPPPPEGLTRRPGSDLPDLMYAVKPGQKVLQTFPPTVPLSEMYPKKRYPLGKLEKHLDEGTTHRSANSEKIRLEIMNEGITNDFRRAAEAHRQMRAYARQLLRPGMRLIDFVTEVEMRGRYLMEDSFLSDVSSNLLRASCSSLNPAMSALLGKLLNDEASSPATPSEDAAKGKKGKGKGKGKAALHEDEETRQLISSLYPDYTHATCGLSFPTGLSLNNCAAHYTPNPGDTRVLLDTDVMKIDIGTHMNGHIIDSAFTVCLDPTMQPLIEASKEGTWTGIKMAGIDARFIEIGDAIEEVICSYEVEENKRMRSIRPVENL…
MONOS_13925	_no_hmmer_hits	P19944-Rattus_norvegicus-60S_acidic_ribosomal_protein_P1	0	_	0.031	_	0	_not_TA	N/A	N/A	N/A	N/A	_not_MBOMP	GO:0003735|GO:0005840|GO:0006414	structural constituent of ribosome|ribosome|translational elongation	gi|76159841|gb|AAW26900.2|	SJCHGC09468 protein [Schistosoma japonicum]	4.05665e-20	MATKEELACVYAALILHDDKIAITKDAIQAILTAANVKVPAYLPVLFAKMLANKNIEDLLFSGGAVAAPAPVAAAASSEPSHKDDKKKGDDKKKKEEEKKKVEEEEEQDLGGLFDF
MONOS_13962	_no_hmmer_hits	O55098-Mus_musculus-Serine_threonine_protein_kinase_10	0	_	0.058	_	0.001	_not_TA	N/A	N/A	N/A	N/A	_not_MBOMP	GO:0004672|GO:0005524|GO:0006468	protein kinase activity|ATP binding|protein phosphorylation	gi|294933027|ref|XP_002780561.1|	protein kinase, putative [Perkinsus marinus ATCC 50983]	3.39335e-116	MSLAGMTTDNYHILQAAGEGSFGKVYKGRKKETGQIVAMKFITKVSKTQKELRSLRQEIDILRCLNHENIIMLLDTFETETDFVMVTEYGEGDLFEILEDDKSIPEREVQKIAKQLVSALHYLHHARIIHRDLKPQNILISSDGTIKLCDFGFARALSNSTVFMTSVKGTPLYMPPELVMEQPYDKSADLWSMGVVLYELFAGVPPFYTNNFVSLIRLIISDQVKYPANIGEQFKSFLRGLLQKKPEKRLTWPDLATHPFVRETRTERELRKMRPGPAVTRQRFLKPDEAPPADTLWRQMRIATAQMNANAAERERGARASQAMAAVAAAKEDMTKEMARLQALRDEWALEMKQGKRRAHRGSRTLSPRKVLAAQQKLAAAAVAEREKSREREREKEKE…
MONOS_14089	_no_hmmer_hits	P45878-Mus_musculus-Peptidyl_prolyl_cis_trans_isomerase_FKBP2	0	_	0.084	_	0.001	_not_TA	N/A	N/A	N/A	N/A	_not_MBOMP	GO:0003755	peptidyl-prolyl cis-trans isomerase activity	gi|470449482|ref|XP_004340283.1|	peptidylprolyl cis-trans isomerase, FKBP-type domain containing protein [Acanthamoeba castellanii str. Neff]	1.93692e-33	MMKDTNTNMKYSLGVLSASVPQIPINLRLTDKDVNIAMATDGPVPVIVSGFSVTKDVAEYDLENGTMSASMMLPPELGMDESDLDEDDLEDEEDEEEDEEDEDEDEEEEEEEEEEDEKDKKDKTTKAILYKENPFAKDEKAKKAKKVADSKQLSDKTPFTQPAKGTFEQKSENTKKEQQKPAPEKKSKKEEKKPEPKKNEKDNKPKAASPAQPAKDTTQRLRGGVIAHDEVVGKGKKATSGMRVKMLYEGRLNNAKGKLFDQNKDKKHPFMFRLGVGEVISGWDIGVAGMQIGGVRTLTIPPEMGYGARGAPPDIPKNATLWFRVQLVDC
MONOS_14097	_no_hmmer_hits	Q91XQ0-Mus_musculus-Dynein_heavy_chain_8__axonemal	0	_	0.11	_	0.008	_not_TA	N/A	N/A	N/A	N/A	_not_MBOMP	GO:0005524|GO:0007018|GO:0008569|GO:0030286	ATP binding|microtubule-based movement|ATP-dependent microtubule motor activity, minus-end-directed|dynein complex	gi|1183516106|gb|ORZ39324.1|	dynein heavy chain and region D6 of dynein motor-domain-containing protein [Catenaria anguillulae PL171]	0.0	MDARHKWVIQRVSELFHCESSVIEGLVNDEGLIPQMTKFFNDPQEKKMLFYQQGESPMASYSAQIGEENEGVEPLVETGLCVYVLRTGKKAIPPANFEFEMLVGSFPANYLLSFVDVLKEVMIPALDAQDAWGETSKSEVGSVFLYDANRFATNMQTTAKSLDCVVMLTPPDLEKYPITIEPASILEASKNLDIIQYFENLVQEWSRTVEKTLVESEQVRSEGDEIGPDAELEHWKERMARFNMITDQLRQEPYRIVLLVLQQAQSKIVKHWATLDARVTDAANEAKDNVRSLYTLDRFIQPLYTDNPVELMDSVPNIIKAIKMMHSVARYYNTSEQMTALFVKIANQMILCCKKYLTEGGDIWKQDRKTFIGRLHACIDLRDSYKEHYHRTKMELQVT…
MONOS_14129	_no_hmmer_hits	Q3TL44-Mus_musculus-NLR_family_member_X1	1	M	0.587	_	0.04	_not_TA	N/A	N/A	N/A	N/A	_not_MBOMP	GO:0005515	protein binding	-	_no_hit	-	MKKGAKQTIQVSSSVHAYIRACHLCHQNPNVNLVSALQDPSCTCFCLRANNESVTDDFCETLAVAFGNNEQFDTLSFLELNASTKGLEFLIESLQHNRMLKIISFGGTILKTEGATLIADHLINKKAALCNISILILSDCKLEDEGVTVLCSSLSTEECKVESLDLRQNSITETGFISVAGMLTYNRSLQKINIAMNEGGDGGAICLASSLEMNETLKMLDLSSNGISDAGCSALCQSLVNSRTRLVQSIFRNFAEELNGVEERNEEKEEEMEEEEEEEEEEEKETRSTLNEKMTETPRKEKKKRSKYSSDDIAKDKERGKKMSKLKVLNLRDNKITDASSESIAMLLRKFPLNALYLGMNHFTHNSIVPIARSLIPFNPSSSSRFPSKFSEKSDFAGS…
MONOS_14193	_no_hmmer_hits	Q9WTL4-Mus_musculus-Insulin_receptor_related_protein	0	_	0.127	_	0	_not_TA	N/A	N/A	N/A	N/A	_not_MBOMP	GO:0004672|GO:0006468|GO:0005524	protein kinase activity|protein phosphorylation|ATP binding	gi|923121134|ref|XP_013754038.1|	TKL protein kinase, partial [Thecamonas trahens ATCC 50062]	6.54943e-24	MGCTQSKSVNAPKSPVKKKGNGTETGTGKEKDRGMKPNERDTLDEPGTVPTVEQNANSPHFTNTSNHRDSTTSSQLSPRVQTSPGAKEHSKESHGNPSPSSPPLRDEPIIPTVELPNLPDLMHSPGEEDLPPAPELPSDKKEKKKDKDKKKKKKEKKKKKKEKKKRKKEKKRRKKEALLQAGGVKEEESSSSNDDSDSDTSVDPDDLPPAGAAQEDSSEDDSSDDSDSDSDSDSDSDSDSESSPTSVSRGGGRAGADDEETNLKLVEDMERMRLTGTGFVIPEGMKKTQKEKEAELKRRKEQKKKEKEEKKLRKKLKAEKMKRLREEEEKARQMEREKEERERREQEERERREREEKERREREEKAAREEAERVRLMMLKKEEEEEDSSSSEESSSTDS…
MONOS_14196p2	_no_hmmer_hits	Q8BHN0-Mus_musculus-Protein_phosphatase_1L	0	_	0.066	_	0	_not_TA	N/A	N/A	N/A	N/A	_not_MBOMP	GO:0016791|GO:0043169|GO:0004722|GO:0006470	phosphatase activity|cation binding|protein serine/threonine phosphatase activity|protein dephosphorylation	gi|1183426418|gb|ORY50719.1|	PP2C-domain-containing protein [Rhizoclosmatium globosum]	2.83057e-66	MAQPSSVSLISDYGFAEDENYMYRSSMEDTHLYVQDAGPEKENIFLGVFDGHGGTSAAQFARDNIHKIFLDMCAANPSATMPSILADTFKMTDKKMEKTDIDFDGCTAAVIYIKKEEKDSKIIKKIYSANCGDARSILVRNGRGLRLSYDHKPTLTEEQERIRGAGGFVSMGRVNGILAVSRALGDFEMKKYVICDPFVSETIVDPENDTHIIIACDGVWDVLSDDEVAQIVTEKKASGCEQAAKAVKQKALTAGSTDNISVMVVQL
MONOS_14202p1	_no_hmmer_hits	P28656-Mus_musculus-Nucleosome_assembly_protein_1_like_1	0	_	0.082	_	0.002	_not_TA	N/A	N/A	N/A	N/A	_not_MBOMP	GO:0005634|GO:0006334	nucleus|nucleosome assembly	gi|511011529|gb|EPB92738.1|	nucleosome assembly protein 1-like 1 [Mucor circinelloides f. circinelloides 1006PhL]	1.62525e-18	MSGVNKEDQKGVIPQEFNPFAQGTTSMSFSDILGEKLNSLMGKPTGLLDTYPSEVKRRLRALKKLQMQFDEERTKMENELKELEKRHVEQVKPILSKQSLIIKSEQEPKDDDLAEEFSFVEPVQVEMKRPEGIEKGVPNYWLNVLLRSGQFQMLITTQDREALKYLEGIEIAEQPPSPFGITEDASASSSERVVFVKFSFKENPFFTNKELVKKVQSIQHEVGAPEMKGDKTAIEWKEGHNLTQKSFDIITFEEEEEEEKEKEEKPKNSKKNKGKNEKQKKAEKKEKKEIERHTTKVFECRSFFDIFLSSKELTEKVGRLNNEKGKRVKALSKYCEGMMEKEKRTEGKAEKKEERKHKKEDDSEDDDDDDEDEEDDECGAKAKKEEKEMAYPFSMEDDD…
MONOS_14282	_no_hmmer_hits	Q16698-Homo_sapiens-2_4_dienoyl_CoA_reductase__mitochondrial	0	_	0.146	_	0.001	_not_TA	N/A	N/A	N/A	N/A	_not_MBOMP	GO:0055114|GO:0005515	oxidation-reduction process|protein binding	-	_no_hit	-	MSIFSVVAKYSSTGAKYLDSNKGDFVCVLKESGSGWAYCCNSSGKKGFLPKKYLKPISSFDDALEVKEENSPKMVFENKLQSLSPAGGECEAEFVDEKSSSCCASCKSAKMKVGKLVESEPCLDCGGSDYAVVIADYDGKMQNKRCLTIKSRDVVRILEKGGDWWRCELNGEKGLCPSNLLKTEKEVELLTRKYAHRKRNWANRIVEGKRRAAKAPTPRHAEDQKLPTEGFCTSYHSEEHNTSAPAGLTFSSTSFPLKASKSEIAFHAPSSTDTTQSKKGDANISREQSVTAGAADCTQGRASCLPQSEISNAETPICSLPSKAPCEKPNICAIPNASAKSDGCSDASAEPNQTSKLKWQYQQVEKAQTKEQWPQQQQQQQQQQTQQFCLCRPAVPMQA…
MONOS_14450	Pam17	_no_mitominer_bbds	0	_	0.083	_	0	_not_TA	N/A	N/A	N/A	N/A	_not_MBOMP	_no_go_hits	_no_go_hits	-	_no_hit	-	MEISQSTDATSTELFFASFTDSFSSKPKEEKCAIMKSFIEKVKEGSSVSELVINSSSTTDLISCLLSNDSDEQTYSYKVLKFLTSGIKESTEKMSIFNLSQLIIEMLKSEIFKFRALRVLRDIEKEFSSDFVNHFCSNGGILALSEVISPQLPIAETHIALVVLYKVFSFGRKSEKEEDAMENSHSNENSASSVECIEITSDEAQAASISTPFSVNLSEIQLFYPFLIHVAANPDVLNMKMCFYLLSMCKDRGAVASALMTIIGKYHVSNPEELPLVLECLHSLLRILRISEDSTTTSLSSSSSSSSSSSSSPSNSPKIVSAPVAISTHASFHLFRRFVQSRNLILSELAMKVLAATLEGGEKEREKISIDIRARRRERDEEKRKLMRKEFEEKEKEEK…
MONOS_14451	_no_hmmer_hits	E9Q6A7-Mus_musculus-Bromodomain_PHD_finger_transcription_factor;A2A655-Mus_musculus-Bromodomain_PHD_finger_transcription_factor;A2A654-Mus_musculus-Bromodomain_PHD_finger_transcription_factor	0	_	0.066	_	0	_not_TA	N/A	N/A	N/A	N/A	_not_MBOMP	GO:0005515	protein binding	gi|528892121|gb|EPZ32539.1|	Bromo domain-containing protein [Rozella allomycis CSF55]	3.93527e-19	MNMSSDSVFGFGDTEKDLLSQTNDMTSIDFSFQQIESSQQVGAKLCESNRNEEIMSFFEKLVLDLTRHRDAWPFLSPVDPKALDIPHYFDVVPNPMDLKTIKQNIKDDVYKGNYLQCLADICLVFNNCYIFNPPESTISSMGEKLQYFFLKRLEKSGYFTDEQLAFARNPCPMKYYRHSSQDPSPLNLATLRFDEHNKDALEQKRKIRKMYKKAVKAERHWKNEGSDEKKELGSKVKKHNEREAKALARITEPLEMLLEPFEGDSVPLSADEMRDLCEAVYNLPTAELEQIVQFIQRVSPMTAKQNVDDDVFVFDLDELDVRVLRHLQLLLRSFTEEFGVQKEKTADGKEEGKMEVEESASILREADKSEEKQEELKETQTGNGGDLPATFFGQ
MONOS_14502	_no_hmmer_hits	Q52KR3-Mus_musculus-Protein_prune_homolog_2	0	_	0.235	_	0.003	_not_TA	N/A	N/A	N/A	N/A	_not_MBOMP	GO:0007165	signal transduction	gi|1013946066|gb|KYQ99745.1|	RhoGAP domain-containing protein [Dictyostelium lacteum]	5.66106e-19	MLASGYASDLSIQSARISSNKVDDSNVNKWVIPEEYYRLLEESTEYSFNSVHYRCPMYIGGRDLEGRRIVVIIPAYLKKDIDKETLIRYWINKIDPIKFEEYIVVINCTNVVDNGDIPIGWNYSLYKVLPYAYKKNLKRLLIVKPTKTIRAALKMARSFVSGKFFQKVEMLNKTEELDAFAHPEQIQLPAMYHRPSLELRSLPTFTGIPLDMALTLELSTIFISGAARPIPPHTFIPLFILNVISTLIRTNTLAQKMIFTLDPNEVIFSSMCNDLNYDPFHIIVDDTPGEVLISLLKWYLRRIRNGLITSAIVERLQKEWAYPADESEESVNASAASAINILLSLPRENRATFLLLLDLMREVSIAHKEQTNMSPLQIAAVFTPYLHPTEPLSAPQFLV…
MONOS_14725	Mdm10	_no_mitominer_bbds	0	_	0.047	_	0.013	_not_TA	N/A	N/A	N/A	N/A	_not_MBOMP	_no_go_hits	_no_go_hits	-	_no_hit	-	MNEQMEEMNKDKFESVFSEELFNKIHQMIEEEKLSMRNAILLLKHIGYCNVLKSIWICSFEKSLLNKRFEKMIIEEEKKKEEKDEKHLADLYECFIPLSFDFAQGLILMCVFCLLKVALKKEEEEETQKEVEMALLALSSIQCDVKNELYANGIKEIIQYHQKCGNLTRLAYQSAWLFLIFRSFYDEDLVAAIVNELHFVEDARREIEDLSKCVDRKRKEEENEKRRKETKEELLLIRWLQTLMDYFFDFELWNEDYSVIIESIARVYGEASDHNREIRKQCIYFFKHAAENFNVKVDALLRGGAVDAVLEEIHQQTLVDTISRYALIFCVIISERLKKEEEEEEDDEIEEEKVEEEEEEEEEERDEEKVEEEEEEEEEERDEEKVEEEEEEEEEERDE…
MONOS_14754fu14870	_no_hmmer_hits	KT984645-Stygiella_incarcerata-pyridine_nucleotide_transhydrogenase	0	_	0.252	_	0.025	_not_TA	N/A	N/A	N/A	N/A	_not_MBOMP	GO:0016491|GO:0055114|GO:0008746|GO:1902600	oxidoreductase activity|oxidation-reduction process|NAD(P)+ transhydrogenase activity|proton transmembrane transport	gi|403825513|gb|ABW76112.2|	pyridine nucleotide transhydrogenase beta-subunit [Paratrimastix pyriformis]	0.0	MDHPTHTHMQLFPTKHKTLTTPQEAARAVRHAQLTGYGGKEKNRKKFWMEELEYGRGGAEGAKLFGSLFERIKMLAQVLAETAEQEWNYGNVIMAGYMIAALFFIMTLSGLSNQESAKKGNWYGVIGMMFGVALATVDAWHDATAKGADIWKILGTIVLMIIPGASIGVYVALRVVMTAMPELIACLHSFVGLAATLIGYGSFFNDEHAEGTFNVGLQRLECFLGIFIGAVTFTGSLIAFGKLNGKVPSKPYMFGGKYRMWINGGIIGISLVCMMLYMYGLSWGWDLMNLTVGTVLSLVLGVVLIMAIGGADMPVVISMLNSYSGWATAMSGLMLSNMVMVVTGALVGSSGAILSYIMCRAMNRSFISVILGGFGEGAGGAAAAAAVEGEMKEIQPMDA…
MONOS_14868	_no_hmmer_hits	Q60675-Mus_musculus-Laminin_subunit_alpha_2	0	_	0.346	_	0	_not_TA	N/A	N/A	N/A	N/A	_not_MBOMP	_no_go_hits	_no_go_hits	-	_no_hit	-	MSEKSPPQQATININSTVFSRLTSELRQREEQIKKISSDLSKAESNVEALQKEKQELQSSLSICQEKLAHAPVAEETQKKFEELRKEFSGRLGEEQKKIALLLKERELLQKTNNSLADCQSKLMNEEKQNEQLQKELNEQRKKLRESIDVAREVTERLRKSEQEKEEQKLLKREELKHESQEKEELKNTIQKLISEKNSLSEEIEILRLKLEKMESDHRSSKAEARRLSQQISKERAEHLERSFEWEREKKRMERRMEELEEREEKQEGGGRGREGREGRRGNGGNGGIKKNSLQKEYESMERGEKKEEEEEEMQGLLEEEQKTHAKNGKVEEEKADFESDKRTKKEKKKGEEEEEREEKEEGEELEEEEEKRSEIGLAMEVMRLTGEVESKEEEIAKL…
MONOS_14890	betaMPP	KT984551-Stygiella_incarcerata-mitochondrial_processing_peptidase_B_subunit	0	_	0.311	_	0.005	_not_TA	N/A	N/A	N/A	N/A	_not_MBOMP	GO:0046872|GO:0006508	metal ion binding|proteolysis	gi|729698262|emb|CEJ04444.1|	Putative N-arginine dibasic convertase NRD1 and related Zn2-dependent endopeptidases [Rhizopus microsporus]	2.10605e-56	MNEKHVIVVPHFSKRDYRFLKLSNGMKITLVSFPQAQTSSACMNVLVGSLRDPKNRQGLAHFLEHMLFLGTEKFPNEGEFYQFLSAHSGGSNASTSLTMTQFYFTIDPQYFEEALDRFSQFFVSPLFTETCAERELIAVDSEYKQNEHDTRRKVSQMLKYLSNEDHWYHSFSSGNKSTLNPPGASIKETRKMLIELFDKYYIGRLMNLCILGKESLDVLQQYAERLFKDIRSGDSESMMESFCEPETTKLLKQQRLMLERVVVGLVKEQCSGSNQHYEVTEEERNLLKKEIDQLGEIDEAGFLIIHHRPHDAGSIPTESSFYEKIDYSNSSNGSCSCAIDPEVIRVPPPTTSLYSPELLSSSTLFVLPVDADRPQLQLLFLVPPLAMHLPLLTVPGHLS…
MONOS_14953	Mge1	_no_mitominer_bbds	0	_	0.086	_	0.002	_not_TA	N/A	N/A	N/A	N/A	_not_MBOMP	GO:0003824	catalytic activity	gi|551012162|ref|WP_022756575.1|	NAD dependent epimerase/dehydratase [Butyrivibrio fibrisolvens]	1.46368e-26	MNKELSSEFYKAFGEHPQNYLSLPFPVQLGETSFLPAFASKPRNVILVDCFLEAVFSKNRVKDASCDCAIDCRGALEKEYFERALGLVQRHFPHKKLGASFKIYTRNKMPMEKMEISKELLLLAAILTVLEVNSLAASICSIKEMLLSAMPRSRQGEGVAAYLSALFVGCQNVVVHLPSFDSSRSENSHPLVYPLTENIVRCGGQSKCEESKAEDSCGAVLSGGATGRSRWLFRIGKEAELEKDEVEKLRIVQFSAELTFLLVKYNLHEKHYPRLLLNEMTHPGTLTEQNTQREGGMDVIWEAVEEMKKKVKGAEFSIEEKEKKGKEGDEKGCVATIGAVKAAYPLLGTLIDELVEQYLGKEQKLPLESSSVLSSLDLINPFVYCMKNCARDAWLPVSA…
MONOS_15013	Tim50	_no_mitominer_bbds	0	_	0.065	_	0.016	_not_TA	N/A	N/A	N/A	N/A	_not_MBOMP	_no_go_hits	_no_go_hits	-	_no_hit	-	MNQNPNDDVSKEEGEEEEEEEEEEEEEEEEEEEEEEEEEAGGGGEGEEGEGEEEGEEEEEEDEKEDAVEKCENSRTIFMMLRIICMKSLIGQNGSLAV
MONOS_15088	_no_hmmer_hits	E9QKR0-Mus_musculus-Guanine_nucleotide_binding_protein_G_I__G_S__G_T__subunit_beta_2;P68040-Mus_musculus-Receptor_of_activated_protein_C_kinase_1	0	_	0.165	_	0.006	_not_TA	N/A	N/A	N/A	N/A	_not_MBOMP	GO:0005515|GO:0008017	protein binding|microtubule binding	gi|1142652782|gb|ONM12104.1|	Katanin p80 WD40 repeat-containing subunit B1-like protein [Zea mays]	7.40034e-58	MSERSIKRLSKFLECKAHEGGILCVAVAKNSNIIATGGQDKKTCIWTLRQAKEKGKPFMTLQGHTSAVTCVAFDSSEQQIASGNYGGGLRVWNFADQKSGNVKLFSSSHHQTCACVTFSPNGAQLATGSNDTSVKVWDLQLRQCVQTYKLHRNNVNTVQFSPDGRWLFSGGDDGLCCVMDLYEGKVIKTFKHDGPVNAIALHPSELVMATGSSDRTTRIFDLTTFSLITSIPPDTTKIRSLQFAGADGEVLCVGSEEAVRFWRWEASPLGGEGGGGGGGGGGGGGGSRGMLLGPAMCDRVTAAMGRVCDLRVDDDVMMIGCAKDQQLTVWTAGMKHFQPWKQQFEQKERQQLKRMARFEASIAQEGKEGKDASAYSSSSSSSSSSSSAYVFPSQSQASS…
MONOS_15232	_no_hmmer_hits	Pygsuia_biforma-cHydA_CysJ1	0	_	0.45	_	0.023	_not_TA	N/A	N/A	N/A	N/A	_not_MBOMP	_no_go_hits	_no_go_hits	gi|831550072|ref|XP_012727866.1|	cytosolic Fe-S cluster assembly factor NARFL [Fundulus heteroclitus]	6.13339e-51	MGRGATHSKKGGVRMSQKFSLSAAAVNDYLAPSQACVANVETEKAVKISLNDCLACSGCVTSAESVLISQQSIEDLFSAMAKSRAAKEAGAERKVFVASIEPQAAVAYAAQQGVSLTEGYLRLCGFLKERLGFEYVFDCALAQEVSLVATGEEVERRIGALLGAGGRTRERELAEQVPLLTGVCPGFVCYMEKVQPALLGHLLRAPSVQHTQGVLVKRVFGASAGLGAGQMYHVAIAPCFDRKIEALRWKKDLPIEWGDVAPVDCVLALTELLQVMEAKQKELSLDSQGIAPCVPLSAECGLSAVTSAEAVFPGIASTSGGYSEWLWRYVREKQRRRAGREAETESPSSCGSSSASSSAPSAGARSLLEASGAVVRPASWLTKRTTTNAVEIVSAPEAK…
MONOS_15325	_no_hmmer_hits	Cantina_marsupialis-Fe_superoxide_dismutase_SOD_1;Pygsuia_biforma-SOD1;P00447-Saccharomyces_cerevisiae_(strain_ATCC_204508_/_S288c)-Superoxide_dismutase__Mn___mitochondrial	0	S	0.07	_	0.004	_not_TA	N/A	N/A	N/A	N/A	_not_MBOMP	GO:0004784|GO:0006801|GO:0046872|GO:0055114	superoxide dismutase activity|superoxide metabolic process|metal ion binding|oxidation-reduction process	gi|818239105|gb|KKP26315.1|	Mn Superoxide dismutase [candidate division TM6 bacterium GW2011_GWE2_31_21]	8.08242e-43	MIIFIVLSAAVADISPNFIDAKTILNQPPQQFAKSMENQHFRSKKIAKLNKHQEDISKPDYFPNTELKSKLLSKEMQGMSKELLEDHFQLYDGYITNANKLLATLRNFSTEKEYRTDRRRRLAFEVNGILMHELYFENLTPEETQPSENVKDFFLNRFGTIDNLFEDLREVGSTRGVGWVAVMHDTTTNNTYINWVEEHQLGMLVNMEPLLVLDCWEHAFIKDYGASGRPSFFEASLKRIDWNVVEKRINAVKNGMSVTRSS
MONOS_15383	_no_hmmer_hits	Q9JLN9-Mus_musculus-Serine_threonine_protein_kinase_mTOR;P32600-Saccharomyces_cerevisiae_(strain_ATCC_204508_/_S288c)-Serine_threonine_protein_kinase_TOR2	0	_	0.093	_	0	_not_TA	N/A	N/A	N/A	N/A	_not_MBOMP	GO:0005515|GO:0004674|GO:0016301	protein binding|protein serine/threonine kinase activity|kinase activity	gi|1183428715|gb|ORY53002.1|	mechanistic target of rapamycin [Rhizoclosmatium globosum]	3.18433e-109	MGSLPEMREEVEKIIREHPTFDFLPVILASIKSNNINFNIACILATEHLVINMAAFSFTKIKDYLRSSLYSTQKEIPKIAANVIGAAEFIDQLVSEAFINFENYFQTQASIITKSSNTSTQELNFKQKEDKRKCSSSLFLLEECSRQSPAQFAKYLPQTISIMKSILQSDDLAFHSEAARCFGECIGQLMLRNHHLFQDEFEKCLNELEMIQKSSTKQIAKSHGLLLEVAEMLTLNTMYSQLLQQKVSEIIVFYATSNTDNLVRQATIATLPPFVKMDHSSVAKALPRCINAVVACCESDHETQKLSFPIAARLIKNLTNQRASFPSSDTSLSLSIGSLKKGLTDVMAKTIKTSKSPSIIVCVLDCLCEMLLCLRTQMDLSESFLESLFKLPLSSAFCR…
MONOS_15421fu16144	_no_hmmer_hits	O35633-Mus_musculus-Vesicular_inhibitory_amino_acid_transporter	0	S	0.061	_	0.02	_not_TA	N/A	N/A	N/A	N/A	_not_MBOMP	_no_go_hits	_no_go_hits	gi|30688867|ref|NP_850361.1|	Transmembrane amino acid transporter family protein [Arabidopsis thaliana]	4.10194e-32	MMNTFKSFVGSGILGLPFGFLKGGWALSIIAFPIASLIAGYCLLDLVSSKNFKGSHFIKTYADCGREAFGRIGIWMVQITLICYQIGCCCSYMLIITENLELLLPQIRQEFWACIMIVVFFLMSFIRSLKVTALFSFFANISLLVALILLVIGVILGGTKVGTPVAWNFKGFPTFFGIVLFAFEGAGLVLPIHGSMAKPQHYGKALSAVLVVVCLMNSGFGFINYWMLCDNTPELITKSIGDRYKVLRMIVTCFLIATIIVSFHLLIFPVFEALDEIRSLRRLKRRNTRKFWVVVYVCRFFIICLTAVPSVTPLKSHFPSFVGLVGATFGSFLAFILPPLLHLKICWKGGMSQLRKAVDLVVLCVMIPASVFVTVVSVVDLVHTVSDG
MONOS_15554	_no_hmmer_hits	Q9WTM5-Mus_musculus-RuvB_like_2	0	_	0.32	_	0.001	_not_TA	N/A	N/A	N/A	N/A	_not_MBOMP	GO:0043139|GO:0003678|GO:0005524|GO:0031011|GO:0035267|GO:0097255	5'-3' DNA helicase activity|DNA helicase activity|ATP binding|Ino80 complex|NuA4 histone acetyltransferase complex|R2TP complex	gi|148230609|ref|NP_001082065.1|	ruvB-like 2 [Xenopus laevis]	0.0	MATASSSVSAETKDLTRLERNGMHSHIRGLGFSDDGQINWHSQGMVGQVKARKAALIILRMIQQGKISGRAVLIAGQPGTGKTAIAMGLAQSLGTNTPFHMISGSEVFSLEMSKTEALTQAFRRAIGVRIKEETEIIEGEVVEIQVDRPASGTGAKVGRMILKTTDMETQFDLGNKMIEQLTKEKVEAGDIISIDKSTGRITKLGRSITRSRDFDALSANTRYVSCPDGELQKRKEVVHVVTLHDMDVINSRSQGFLALFAGDTGEIKQEVRDSIDQRVAEWREQGKAEIVHGVLFIDEVHMLDVECFSFLNRALESDTAPIVLLATNRGMTTVRGSGEAIPSPHGLPLDLLDRLLIISTEKPGRKEIERIIQVRCEEEDIEMDEEAQEQLVTLAEEHS…
MONOS_15563	_no_hmmer_hits	E9Q0K9-Mus_musculus-ELMO_domain_containing_protein_1	0	S	0.01	_	0.001	_not_TA	N/A	N/A	N/A	N/A	_not_MBOMP	_no_go_hits	_no_go_hits	gi|1242774289|ref|XP_022326719.1|	ELMO domain-containing protein 2-like isoform X1 [Crassostrea virginica]	3.58308e-17	MSFIFTQDLHPLILAIFLVAIFILLTQTKFKFSFLSKYLHYQKLLRWKKHFPPSPGNNLQEMIKCAPDFMDCLESNASAYALAKSMRAQVQIIPRTEKIITFFHPTPGVLYSAYISVLPKLQKQSPKFYLQSSIAADVSCAYDIFVSTVQMKAATPFKTGELSHETQLEAIWDLATNGKERVGGRMTDEWELLGFQGKNPATDFRSTGILGLEMMLSFASMNPDEAKAIIALSAGNDEMEYGFFSFALVAINATAALLSSLRAPNFKKFMLNAACSSPAVQDYVSSREYVYNSDLSFLLRMIGSETEEMALEAQKIEMERQKKEKDRETALKKLKELKAKREKELKEQKAADLKNAEELKEEKSENKGKESASNINESADMSKETETESVTRKRKSVNA…
MONOS_15575	_no_hmmer_hits	P61088-Homo_sapiens-Ubiquitin_conjugating_enzyme_E2_N	0	S	0.032	_	0.003	_not_TA	N/A	N/A	N/A	N/A	_not_MBOMP	_no_go_hits	_no_go_hits	gi|923131891|ref|XP_013759411.1|	ubiquitin-conjugating enzyme family protein [Thecamonas trahens ATCC 50062]	6.28453e-70	MNFLSFFFYHFLLCLLLIWVAKGTGYGFGSMGTRDWAAIESHTKKEEEQMRKRFEALNKLNGALQGLRAEDYGKAAEVLAGSHVAEILCTILVDSSFNSMTRHSMVYLSCVELLYMLCAEDRLARLLFEEVKSQETSVYKRLKGAYSSAQTFLELSKLSSGGFFGVEASCSSSSPSSSSSSSSSSSSSSSKFSFVEKAKKQAQGEAEVKDDDCSFLLANSISELFVLVEEKKKALGVGETAEGGVSEGDSEAASSSTTPSTSPSPASASSSSSSSSSSSSTSSTSPSPSPASSPATSASSSSSSSSSSLSAGELEGAAERRYVERMRGMQFKVTGDSEVFRRRHCMASRLNGQSAMPNVKRIMQELSTISTSLPLTLHSSVFVVVDTSSTQLVKALISG…
MONOS_15620c1	_no_hmmer_hits	Q8BP47-Mus_musculus-Asparagine__tRNA_ligase__cytoplasmic	0	_	0.043	_	0	_not_TA	N/A	N/A	N/A	N/A	_not_MBOMP	GO:0000166|GO:0004812|GO:0005524|GO:0006418|GO:0004816|GO:0006421	nucleotide binding|aminoacyl-tRNA ligase activity|ATP binding|tRNA aminoacylation for protein translation|asparagine-tRNA ligase activity|asparaginyl-tRNA aminoacylation	gi|1201911752|ref|XP_021236840.1|	asparagine--tRNA ligase, cytoplasmic [Numida meleagris]	5.94821e-153	MSTADSKVEIEEEKTKKQGTFEELPPEYLKRLAEGLKKYEEEIISTGGKVTTSGRKKKEKEIRRNLTKELKAAKREEAKASSSETPSDAASSSSTPSSSIQITNSDPTAPEVKVGDVPEHLGERIHSFGWVSSIRMHGKNLVFIALRNLGKQVQCVAHGALAKSDVIVNLTRESTIDAWGTVQKGTTEISPFEILLDYVEVIGPCPAEFEQLLNPDSGVEQRMNYRHLQHRGDILTRTMRVRSRLLFEYRKYLYSKNFEEVTPPTIVKNACEGGSEMFAIKYYDQTAFLTESSQLYLETVIQSLGNVFCILPSYRAEKSTTRRHLAEFTHLEAEMPFMEFDAFLGFIEDFICTVIDKMIEVCKDDLSVLNKDFKPLQRPFKRMTYMEAIQWLKDHDVKK…
MONOS_15620c2	_no_hmmer_hits	Q8BP47-Mus_musculus-Asparagine__tRNA_ligase__cytoplasmic	0	_	0.043	_	0	_not_TA	N/A	N/A	N/A	N/A	_not_MBOMP	GO:0000166|GO:0004812|GO:0005524|GO:0006418|GO:0004816|GO:0006421	nucleotide binding|aminoacyl-tRNA ligase activity|ATP binding|tRNA aminoacylation for protein translation|asparagine-tRNA ligase activity|asparaginyl-tRNA aminoacylation	gi|1201911752|ref|XP_021236840.1|	asparagine--tRNA ligase, cytoplasmic [Numida meleagris]	5.94821e-153	MSTADSKVEIEEEKTKKQGTFEELPPEYLKRLAEGLKKYEEEIISTGGKVTTSGRKKKEKEIRRNLTKELKAAKREEAKASSSETPSDAASSSSTPSSSIQITNSDPTAPEVKVGDVPEHLGERIHSFGWVSSIRMHGKNLVFIALRNLGKQVQCVAHGALAKSDVIVNLTRESTIDAWGTVQKGTTEISPFEILLDYVEVIGPCPAEFEQLLNPDSGVEQRMNYRHLQHRGDILTRTMRVRSRLLFEYRKYLYSKNFEEVTPPTIVKNACEGGSEMFAIKYYDQTAFLTESSQLYLETVIQSLGNVFCILPSYRAEKSTTRRHLAEFTHLEAEMPFMEFDAFLGFIEDFICTVIDKMIEVCKDDLSVLNKDFKPLQRPFKRMTYMEAIQWLKDHDVKK…
MONOS_15862fu15863	_no_hmmer_hits	Q76I79-Mus_musculus-Protein_phosphatase_Slingshot_homolog_1	0	_	0.425	_	0.001	_not_TA	N/A	N/A	N/A	N/A	_not_MBOMP	GO:0006470|GO:0008138|GO:0016311|GO:0016791	protein dephosphorylation|protein tyrosine/serine/threonine phosphatase activity|dephosphorylation|phosphatase activity	-	_no_hit	-	MSFFKSSDSSPQIKSQKGKRPPSLSFTPLRTLSEQSQPPLSPFGFCPSLPSPHPTTPTRITPISLTPIKQPSTPFSPLSPRATFGQQSLSSSESISQTSSNLTDNETEPKKPVGGFRRMLPKLTLEVPTQKIRTEFDDEKELKAQKLAFYDAQCSEIFPFLYLGSKTAASNRDLLKATGITHIINCVGGVYPNYFPNDFHYITLYVRDDASEDIICLFPYIIGCIEMVRKTPNGKVFLHCHQGVSRAATFTLCYVMWAAQIDFTTALSYVRTTRGIVRPNYGFVSQLEDWGQMLQAGPVPPQLFRIGAEHEFNGTKRSASDGVAQRFAFGGDSMEVNVEAVRMLSSFGSGSGSGSNCVMPSQAVPSEAEQKAEGERHLKEFESAVMSIPAVCAPTLVNT…
MONOS_15931	_no_hmmer_hits	_no_mitominer_bbds	2	M	0.74	M	0.646	_not_TA	N/A	N/A	N/A	N/A	_not_MBOMP	_no_go_hits	_no_go_hits	-	_no_hit	-	MRIRKIISHTVNFVSTAQNVRVFVGAKVEMRREREASLKGAMHPRAYSTVAHGLCCALPQASTSLPLLATILFWLMIGSQSLYTPLSAVPAFHTLFVVVVEPHCWNGD
MONOS_15936	_no_hmmer_hits	1248458-Trimastix_marina_(periplasmic-like)	0	_	0.265	_	0.001	_TA	22	2.9090909090909087	2	1	_not_MBOMP	_no_go_hits	_no_go_hits	gi|1054993749|ref|WP_066746377.1|	4Fe-4S dicluster domain-containing protein [Cloacibacillus porcorum]	8.03854e-07	MTSSSCKKRIITLIYFSSTGNTKLLSELLQSKLSSNWNHDVECVDGLKLIQLLKLGKKNAKKDISLNIDENNSMLFETRNRISRSDVIGVGSYAFNQLPAPGFDVFFSENVLPSSIFRHMKFFFGFGTAGGANKTLGEICTMPLSKKNPNARYLGSIVLKTPDSTPVWGPPKPYRDAWKLSEIEKLIAFVDSMNELLTDENSKTTQFPKFKQHKVNGSESQKMISSMLCPKIDQTKCIKCGKCARECPYNAIKMKSSASSSDSTASSENASSKITIGDIESSYPIINPDECWMCSRCYHHCPSEAIQLPFFHSEQRSRLSSVLVEKDCSKFWQAEEKCMRINDNENESLFPSSNLLLTKEARIPKDIILTRSKPSPLRTLHRVFVGCRFIEIVIIILFL…
MONOS_15943	_no_hmmer_hits	P62267-Mus_musculus-40S_ribosomal_protein_S23	0	_	0.512	_	0.085	_not_TA	N/A	N/A	N/A	N/A	_not_MBOMP	GO:0003735|GO:0006412|GO:0015935|GO:0005840	structural constituent of ribosome|translation|small ribosomal subunit|ribosome	gi|1001610871|gb|KXS14645.1|	40S ribosomal protein S23 [Gonapodya prolifera JEL478]	3.92377e-71	MGSGKPRGLHAARKLHNKRISGRWADKAYKRRVLATRWKADPFQKCSHAKGIVVEKIGVEAKQPNSALRKCVRVQLVKNGKKVAAFVPKDGCLNFVDDNVLISGFGRKGHAVGDLPGVRFKVVKVAGISLRALYLHKKEKIRS
MONOS_15958	_no_hmmer_hits	Q16698-Homo_sapiens-2_4_dienoyl_CoA_reductase__mitochondrial	0	_	0.149	_	0.001	_not_TA	N/A	N/A	N/A	N/A	_not_MBOMP	GO:0055114|GO:0005515	oxidation-reduction process|protein binding	-	_no_hit	-	MSIFSVVAKYSSTGAKYLDSNKGDFVCVLKESGSGWAYCCNSSGKKGFLPKKYLKPISSFDDALEVKEENSPKMFLENKPRSLGLVGEECEAEFVDEKSSSCCASCKSAKMKVGKLVESESCLDCGGSDYAVVIADYDGKMQDKRCLTIKSRDIVKILEKGGDWWRCELNGEKGLCPSNLLKTEKEVELLTRKYAHRKRNWANRIAEGKRHAAKARKPRHAKDQKLPTEGFCASYHSDEHNTSAPAGLTFSSTSVPLRASKSEIAFQAPSSTDTTQSKKGDAGILREQSVTAGAAECTQGRAPCLPQSEISNAETPICSLPSKAPCEKPSICAIPNVSAKSDGCSDTSAEPNQTSKLKWQCQQVEKAQTKEQWPQQQQQQQQQTQQFCLCRPAVPMQAQ…
MONOS_1596	_no_hmmer_hits	Q80U72-Mus_musculus-Protein_scribble_homolog;Q9D031-Mus_musculus-Ras_suppressor_protein_1	0	_	0.173	_	0.01	_not_TA	N/A	N/A	N/A	N/A	_not_MBOMP	GO:0005515	protein binding	-	_no_hit	-	MDGTKRTKRYSCYVMAGAMIDIAEVVRILAQEVFPRTVVLGDDKIVLDFFAINNLENIKENDGSMAPPDVAILAFSLRDKNSLFSLIPIAHEIEHSELPIVMLGLDSQVWHEKETLNHCWEQYILPKSGILSTKLHKGIVFSRHDNDHVTYGCLEEPVLCPVLLYDIEVIRQEINAVDVLFYPVFPVDIPDLFLDDWCAKDYFTEEFRKLTTRTIGKRSKRIGEECEKRSSFAKFVLEATSEGSSLDELSTQKIERQTLYRDYPFLEKVDDKEWYILGLLKQIARVAHVHSVENSKKSFFSDAFAANDTTNTEIEHNQMIPMKPQRLDLRFKGIVFLPPPHLLPIHPLLNKEAIWDLRCFVRRTFKRHRKFYEKQRNEIHPANGSFDEMKGKTWIEEEI…
MONOS_16004	_no_hmmer_hits	Q9D3L3-Mus_musculus-Synaptosomal_associated_protein	0	_	0.081	_	0	_TA	21	3.09047619047619	1	0	_not_MBOMP	GO:0016020|GO:0048193|GO:0016192	membrane|Golgi vesicle transport|vesicle-mediated transport	gi|1168943204|ref|XP_020514867.1|	syntaxin-6-like [Labrus bergylta]	2.52505e-23	MKNNESEIDPFFLIKEEIEANVLNIEKKHSNLLILFGQISQEEFERSFNNLKESVESLFRDLKMLSESIDVTEANPARYNVSNDEIEKRRALVRLTEQKIQKIQESLNSMRERRESLKMRKERLMKVERRNQASKVEDEIIAYNQRSIEEQIQEQVNIVKQQDERLDTLHEVTGRLNEMSIEMGHEIDDSNHLIEKMTKQVDKNQRKIGILTKSIDKLRNSQHKGKLCLIVILLCILIGLIIMLIHTIL
MONOS_16027	_no_hmmer_hits	A2A8R7-Mus_musculus-Terminal_uridylyltransferase_4	0	_	0.077	_	0	_not_TA	N/A	N/A	N/A	N/A	_not_MBOMP	GO:0016779	nucleotidyltransferase activity	gi|1074123408|emb|SCO73356.1|	tryptophan-rich antigen [Plasmodium vivax]	5.09618e-14	MDSRRDELIAEVNANSSLCILCHASIKSIPSQYFCYCGKVNNPIRKIGVLPHSCGGTCGKKRKGICPHPCPLKCHPGPCPPCSHKVTVSCFCGKQSRIVGCDSGNVAFSCGSSCDRLLPYGYNRSTPSYHPPPSHSSSTTISSSTSPPSTNFYSSSSSSSYSYSSSASPLRHPTALANSKHYYSSSQNKSSTTVPSTATIPSSQRRPSPSQRTRTSSATSSSSSPSSSSSLSPSSASSLLSLSQKKTDASAKATQNALLPDPPAHQIAQNIQSSPIIHILPPPPRLPAAKLSSSSSSSSTSSSPQPPPSSFSYSSSSSSSASSSSSSSSSPSPSPSSSSSYSPAASSEPSKGFKASYYPSSSYSSLNTQKSQPSAPISSAHTPSNSNTSPLITNTRQTN…
MONOS_16092	_no_hmmer_hits	A0A0G2JVQ1-Rattus_norvegicus-Creatine_kinase_S_type__mitochondrial	0	_	0.358	_	0.38	_not_TA	N/A	N/A	N/A	N/A	_not_MBOMP	_no_go_hits	_no_go_hits	-	_no_hit	-	MINLVQQLLTPSKTRTPDMKKRCELKRTSTGTLRKNLGEKTTSFGTPEFHSTIAASTHSQVNEPTKSVDVVMTPTMTRVFVDTYKTQLPEEQKTCGKKDDDESEDTAEDDSEGDLMEPYDDSEYLEDEIVEEDDNEIDELDNESINQILANISEECDDHRECVACVDKQYNKSDIPSNSCMPSGSNSTENENDLKKSKNNSQFKRPTRMDVALERVGKEGAMKYLSTAPLWSISTVKKHAWVGRLLERWCEKVERKVWPLEWNVARGFVLFCGKECKYSLTSIVHVIVPSIKRMSIEKRSRKLNKKTVAAMNDAIRFLRYDKEVKKRGKEREPALLLDVERVISFIPNVLDSKEMEAAMYLMSVQTGARAITLKLG
MONOS_1621	_no_hmmer_hits	Q99LD9-Mus_musculus-Translation_initiation_factor_eIF_2B_subunit_beta	0	_	0.049	_	0	_not_TA	N/A	N/A	N/A	N/A	_not_MBOMP	GO:0044237	cellular metabolic process	gi|1201313130|gb|OVA13022.1|	Initiation factor 2B-related [Macleaya cordata]	2.9417e-53	MESTIESTSSTEPSASSLEFDVVKEYEIALQKETSAVATKIALAKLVSQSKETTLQGLRRELKEASDRLANEIRDIPIKSVCDLFMIELAREMKTGEDFETTKARLVEKGKQNEKITEIARHKIALEAERFFFEGLRVTTLSYSRVVLQCLVEASKKWKIHVDVLQGGPDEPGKKMVNDLMEQKIECRYVPDCCVSSVVAATDIVLVGAAAVTENGGIINKMGTRTLACVAKEHNKDFFVAVESYKFTKLYPLSQHHLETLVPIRGIGVEPEGLPKGARTYSPELEYTPPSYIRNLWTDIGIKTPSNISEDLFLLFNL
MONOS_16214	Tim54	_no_mitominer_bbds	0	_	0.441	_	0.019	_not_TA	N/A	N/A	N/A	N/A	_not_MBOMP	GO:0004725|GO:0016311	protein tyrosine phosphatase activity|dephosphorylation	gi|1013936072|gb|KYQ89772.1|	protein tyrosine phosphatase [Dictyostelium lacteum]	2.65288e-72	MNFFRRLVSLEKRRHKDTQLNLELDLAYITPRIVAMGYPSSGVEVIYRNPMDLVKKFLNFHHKDHYRLYNLCCESNRQYDHSNFEGRVGCYPFADHNCPRFEMMEAFCHDADAWMNADPENVCIIHCKAGKGRTGLMICCLLLYQRQWDSAEGAMRYYGHARTKNSKGLTIPSQIRYVEYFTRYLHRPLSLPLLRPEMWNAILKPAPVEEKMTLDRVDSKKGLIINVEKEKEKEKKEGKEKEKEGKEGKEGKKEEKEKEKEKGKEKEEKEEKEKEKKENENNEVNSSQTSSSSSSSSSSSSSSSSSIVQCKPKIPSKFPVTFPSTLLVSRRLLLLSVRIAPLPYLKKNKKFVPTFTILQDDSVVFDYASEMAGIKRSEYAEKMTEENRRGVCVIDASGR…
MONOS_1623	_no_hmmer_hits	Q9CZ57-Mus_musculus-5_methylcytosine_rRNA_methyltransferase_NSUN4	0	_	0.134	_	0	_not_TA	N/A	N/A	N/A	N/A	_not_MBOMP	GO:0008168|GO:0001510	methyltransferase activity|RNA methylation	gi|1139909480|dbj|GAW07132.1|	trna (cytosine-5-)-methyltransferase [Lentinula edodes]	2.48852e-72	MASEAKANNEALHQKKQRGPIAVPEGGFNVFKNGINMHGKIIKQQTIDAYVQYYRPLFHTEEDWNEYCKVICSPLPLTFRLNESGSHTNQIIEEMKTRFHFDKPVMVGELEVSLPRPLPWFPNGLAWGCTEITRPMLAKSPELKEFFNWMKVATELGHISRQEAVSMIPPLLLKVEKGMTVIDLCAAPGSKTKQIVEKVIGRDDDNEEKISSEKAQKKQDDSQKCELSTAEQLFGDGGVVVANDADLKRCNILVHQLHRLRTTNFIVVNHDASMFPTIRVSSSSNNSASSLSLSDATPSSSSSSSSSCSSSSCSLTRTQQRLQSLPPPFYFERVLCDVPCSGDGTLRKAPEAWLSWTTTLGLSLHPLQFRIGKRGINLLKMGGWWMPIKSILMRTGNEE…
MONOS_1633	_no_hmmer_hits	A0A0H2UH92-Rattus_norvegicus-Graves_disease_carrier_protein	0	_	0.235	_	0.003	_not_TA	N/A	N/A	N/A	N/A	_not_MBOMP	GO:0017108|GO:0017116|GO:0033567|GO:0004386	5'-flap endonuclease activity|single-stranded DNA helicase activity|DNA replication, Okazaki fragment processing|helicase activity	gi|953487670|emb|CEG48498.1|	dna replication helicase dna2 [Plasmopara halstedii]	3.46872e-12	MLSRRVIVDSSFCKKHDEKVLLLLSIKKIDYLVDDGDTSCSKLPSKFIQNIGIIGRITVRLSVCKMKGAWRFERTELNDIISVTGKWRYFPIKDYKLDGFKEEYNESTNVGSKEKHVIDDSIKKSLWEQLFDEWSKGSFEDGGKLTDGILRERTLHRIKQLVPEFLCELMKFGEIDRAASTFEKGFENIKFWEEAIFWDVVVDPVICECDTDVDGSSIVSFPDDLISVTTVTESIDCTRKMILGQIVEKAEYSSIPLFGSMIHSLFEKIIKYYTFGGHTLPDALIAASQSYYQKKASKIPILEEPFAALPQFPSSAFSSNASMAFHIVQHCSDPVVNQLFECFGQFIECVILDFRLQMIVYGVRESEARMKLYSFLPSICSFLSKSVTKQESLSKAEDE…
MONOS_16362	_no_hmmer_hits	Q14CH7-Mus_musculus-Alanine__tRNA_ligase__mitochondrial;Q5JTZ9-Homo_sapiens-Alanine__tRNA_ligase__mitochondrial	0	_	0.071	_	0.003	_not_TA	N/A	N/A	N/A	N/A	_not_MBOMP	GO:0000166|GO:0004813|GO:0005524|GO:0005737|GO:0006419|GO:0003676|GO:0004812|GO:0043039	nucleotide binding|alanine-tRNA ligase activity|ATP binding|cytoplasm|alanyl-tRNA aminoacylation|nucleic acid binding|aminoacyl-tRNA ligase activity|tRNA aminoacylation	gi|167388190|ref|XP_001738467.1|	Alanyl-tRNA synthetase [Entamoeba dispar SAW760]	0.0	MAAEEEAHPCSSKELKAYARPIFAREWEKYYPTVVLKDYGFERVTCKCGHNYWRASPERTTCGDSNCEGKYGHIGVGCGIGAQGHKITYKEAWEGFKSSFETTTPPHTAIKRYPVVARWRDDVDYVAAGIYAFQPYCVSGELKPPANPLICPQFCLRFNDLDSIGISGRHYSGFVMIGIQSFYPQEDTEYPRTRLIENNLRWLTETLGIPKGDITFIEDVWAGGGNLGPCVEFFVKGIEVGNMVFMEFKADMVKKTWAPLPLRVMDVGIGLERIPFLVNGSNTSYTDVFPEALAFLKEKTGAEVDASVWRKFGPYSCLLNIDECEDIDKTWAEIAERLGMEVKTLREGVELGRDLIVVADHTRTFLVAIEDGSLPSSTGGGSNLRSLLRRVFAVLGNRG…
MONOS_16794	_no_hmmer_hits	P24638-Mus_musculus-Lysosomal_acid_phosphatase	0	S	0.179	_	0.026	_not_TA	N/A	N/A	N/A	N/A	_not_MBOMP	_no_go_hits	_no_go_hits	gi|934162162|gb|KPM10367.1|	lysosomal acid phosphatase-like protein 3 [Sarcoptes scabiei]	7.87991e-16	MIFLIFIVHFMNISFTRELLSVNVVSRHGDRFSISKLGYDNNIVSNGSLLQSGKERMHNIGNSLKKRYVDITGDENWLNLRNLDLHSTVTNRTIESLSSLISGLANFVPTNKPSDESSTINNINSTNAEHMLLLVGSSTCEKSRKIIFETLNSGEWCDYILNHKESIELIFNLTQTRFEGWDIIKIFDTLFIEHELGHKLPEGMNDSLYEESQRFRDDLFLISYPTHREDFCQPSSGLFMDELFFHNIPTDLARRSSESLNFKPGYHHYSAHDASIIILAGCLGLDFEGTCPRYGSLFVTEVYMNEENASDPIVEFLYDKGPDQDGTLHLKHFSSPFCEKSEPCTLSHLQHSFQKMHEIIQKGEFIDQICGRGKDGWWPKFVVTQSDEKNLFTKKSDQK…
MONOS_16802	_no_hmmer_hits	P10962-Saccharomyces_cerevisiae_(strain_ATCC_204508_/_S288c)-Protein_MAK16	0	_	0.118	_	0.072	_not_TA	N/A	N/A	N/A	N/A	_not_MBOMP	_no_go_hits	_no_go_hits	gi|1001613036|gb|KXS16793.1|	Mak16 protein [Gonapodya prolifera JEL478]	1.35816e-47	MSLQATDELIWTCIKHGFCSSRAKTITQNFCRNPMNVSGLCKRSSCPLANASYATVVDRKGEIYLMIKTAERMQFPAKLWEKIKLPNNKREAKHIIKDRLQFFSTFMQRSVLRRYRRILQIHGRIRRLRHRIKPHEVGIKVNVERKMRLKEIRAERAADIEETLKKTLLKRLSTYQEEGVFNFPQKAFEKALEEKGAESDEIDEGESDEEEEEEEEEDMSEEEARSKKRGKAVKPRLMYEMEMEDAHAAPMMLSHSAASSASSKSSSVKRKGADDEDDEMYVEDEDEDDDDEDLSDVEESDGYEELSDEDDQDLSGLDSIDDEDDEDEDNDSEERKDHKKAPKLRKSDKNQSTPRKTQKKKLHSGDIEDIV
MONOS_1681	_no_hmmer_hits	P11881-Mus_musculus-Inositol_1_4_5_trisphosphate_receptor_type_1	2	M	0.889	M	0.682	_not_TA	N/A	N/A	N/A	N/A	_not_MBOMP	GO:0005789	endoplasmic reticulum membrane	gi|955167993|emb|CUG89031.1|	transmembrane protein, putative [Bodo saltans]	2.73869e-34	MIFRSNLFSKEKQLTFGSRIRLKNYVHQSYLTARRDIVHQLTGETVPYISYTNDPSVDETTWEILAVNTQIRPGLPVLKNDNIILRHFSSGLYLSPDEFSPLDPTSSFFHHFTIPSALSREAPVRIPLHLTAATQTWNISLHSSLPRPDQILIGSAITLMAEDIDGVVVPPVSPAYSGMLKRNINRAAPIVPLQFSEGDRIPFSINDAFIIEKAEDAEDEQENPVKIAEDQREKEKLAFKLDSVDDFELRNLKKTLKMIKSESNEEESTDQVLRYGQKVRVKSVLKAEYLGWDEEGYKAEAASREKQHQLYLTHTNQNDLIGISHPPALPRVLSFIRLPAESGFLTVCPTPASSEEWEGGMEGADMHTPPATPHPLQLASLNLSLSMAKGNVQRTPSSA…
MONOS_16840	_no_hmmer_hits	Q9JIF7-Mus_musculus-Coatomer_subunit_beta	0	_	0.123	_	0.001	_not_TA	N/A	N/A	N/A	N/A	_not_MBOMP	GO:0005737|GO:0006886|GO:0005198|GO:0016192|GO:0030126|GO:0030117	cytoplasm|intracellular protein transport|structural molecule activity|vesicle-mediated transport|COPI vesicle coat|membrane coat	gi|1216244610|ref|XP_021605876.1|	coatomer subunit beta-1 [Manihot esculenta]	6.05381e-64	MTEQILQTVLSYLDTGRSNYLQIDSAESIQAMLESKKPENKIQAIRSLINLYQTEEKSTSQKMLMQVIKTCVDVPDNNLKRHLLLYFEVTGLGTEKCDPERRSMFILACNSLMKNLDSANEYLIGATLRFLSKVNDEDILKQLFPSIIQQVQHKHPYVRRNVVICIQSMYESHPDLIPNAPEIIYQLLLVERDTLTQRNCLVMLFRTHDNLILSYLSGREKEVTKFHPTVQLLLVQMIRKRCEEKPEEKPQWLLFVQRLINSASNAVKYECARTMLLISSQQKVIQAVIECLVKLYSTVNDNNVKLVALDRLIWMKKQHRKLLTTTLPLSLLFSSDNQGIIMRNKRTRLVLELLTPTNAGELLPLLHKEAKKMLEEAKKLDVTKKLREQQKGKNSSDSD…
MONOS_16943	_no_hmmer_hits	Q91X97-Mus_musculus-Neurocalcin_delta	0	_	0.111	_	0	_not_TA	N/A	N/A	N/A	N/A	_not_MBOMP	GO:0005509	calcium ion binding	gi|8650530|gb|AAF78251.1|AF277233_1	calcineurin B [Naegleria fowleri]	5.62131e-61	MGPKSSTQIKKEEITALQEKTHFDEMELKQIWKHFARISSSKTVDGVIDKEEFKEALGLTGSDAIADRIFSVFDENGDGFINAQEFVCGLSFFSKKATFDEKLHFAFNIYDIDKNGHIDKSELLHILKASLFENTLSLTEEQMKQAVDATFAEADLDGDGLISFEEFREMVLKHPQMIDSMTISTDFASSS
MONOS_16961	_no_hmmer_hits	P60521-Mus_musculus-Gamma_aminobutyric_acid_receptor_associated_protein_like_2	0	_	0.15	_	0.006	_not_TA	N/A	N/A	N/A	N/A	_not_MBOMP	_no_go_hits	_no_go_hits	gi|514803975|ref|XP_004976866.1|	autophagy-related protein 8C [Setaria italica]	1.65348e-53	MQKESSFKAKYPLEVRRNEAEKMLQKYPDRIPVICEKAKRSDIPEIDKKKFLVQSDMTIGQFVFVVRKRIKLSPEKAIFVFIDNSIPPSAAVLSTVYANYKTKHSNDDGFLYVTYSGENTFGLN
MONOS_16976	_no_hmmer_hits	_no_mitominer_bbds	2	M	0.672	M	0.644	_not_TA	N/A	N/A	N/A	N/A	_not_MBOMP	_no_go_hits	_no_go_hits	-	_no_hit	-	MRIRKIISHTVNFVSTAQNVRVFVGAKVEMRREREASLKGAMHPRAYSTVAHGLCCALPQASTSLPLLATILFWLMIGSQSLYTPLSAVPAFHTLFDRVVDPQFSNGDWVISLP
MONOS_17009	_no_hmmer_hits	P0CG50-Mus_musculus-Polyubiquitin_C;P0CG50-Mus_musculus-Polyubiquitin_C;P0CG50-Mus_musculus-Polyubiquitin_C;P0CG50-Mus_musculus-Polyubiquitin_C;P0CG50-Mus_musculus-Polyubiquitin_C;P0CG50-Mus_musculus-Polyubiquitin_C;P0CG50-Mus_musculus-Polyubiquitin_C	0	_	0.055	_	0.019	_not_TA	N/A	N/A	N/A	N/A	_not_MBOMP	GO:0005515	protein binding	gi|56684130|gb|AAW22168.1|	polyubiquitin [Monocercomonoides sp. PA203]	1.69479e-160	MQIFVKTLTGKTITLEVENADTIESVKQKIQDKEGIPPDQQRLIFAGKQLEDGRTLQDYNIQKEATLHLVLRLRGGMQIFVKTLTGKTITLEVENADTIESVKQKIQDKEGIPPDQQRLIFAGKQLEDGRTLQDYNIQKEATLHLVLRLRGGMQIFVKTLTGKTITLEVENADTIESVKQKIQDKEGIPPDQQRLIFAGKQLEDGRTLQDYNIQKEATLHLVLRLRGGF
MONOS_17010	_no_hmmer_hits	P0CG50-Mus_musculus-Polyubiquitin_C;P0CG50-Mus_musculus-Polyubiquitin_C;P0CG50-Mus_musculus-Polyubiquitin_C;P0CG50-Mus_musculus-Polyubiquitin_C;P0CG50-Mus_musculus-Polyubiquitin_C;P0CG50-Mus_musculus-Polyubiquitin_C;P0CG50-Mus_musculus-Polyubiquitin_C	0	_	0.055	_	0.019	_not_TA	N/A	N/A	N/A	N/A	_not_MBOMP	GO:0005515	protein binding	gi|56684130|gb|AAW22168.1|	polyubiquitin [Monocercomonoides sp. PA203]	1.69479e-160	MQIFVKTLTGKTITLEVENADTIESVKQKIQDKEGIPPDQQRLIFAGKQLEDGRTLQDYNIQKEATLHLVLRLRGGMQIFVKTLTGKTITLEVENADTIESVKQKIQDKEGIPPDQQRLIFAGKQLEDGRTLQDYNIQKEATLHLVLRLRGGMQIFVKTLTGKTITLEVENADTIESVKQKIQDKEGIPPDQQRLIFAGKQLEDGRTLQDYNIQKEATLHLVLRLRGGF
MONOS_17014	_no_hmmer_hits	Q8BSL7-Mus_musculus-ADP_ribosylation_factor_2	0	_	0.059	_	0.003	_not_TA	N/A	N/A	N/A	N/A	_not_MBOMP	GO:0005525	GTP binding	gi|301103608|ref|XP_002900890.1|	ADP-ribosylation factor family [Phytophthora infestans T30-4]	3.5089e-66	MVGLDAAGKTSILYKLKLNENVHTIPTIGFNMEEVQVKNIKFVVWDVGGQKKIRHLWHHYYQNTDAVIYVVDSSDQARIACTSMECNDCAKEELHYLLQRDELRGAVLLLYANKQDLAGACSATELREKLELDRVCRDRSWYVQPCCALTGDGLLHGLEWLAQELKKVKK
MONOS_17048	_no_hmmer_hits	P61353-Homo_sapiens-60S_ribosomal_protein_L27	1	_	0.362	M	0.705	_not_TA	N/A	N/A	N/A	N/A	_not_MBOMP	GO:0003735|GO:0005840|GO:0006412	structural constituent of ribosome|ribosome|translation	gi|1227149569|ref|XP_021876103.1|	ribosomal L27e protein family-domain-containing protein [Lobosporangium transversale]	1.02089e-41	MKFFKPGKVVLMLNGRYAGKKAVIVKSVVHKSKQHSFSRLLVAGLRKSPRKITRNMSAKRTVQKSGMRPFVKVVNFSHVLPTRYTANFPLKNVVTFDKVDDPVKRRHVRKIVKKIFQKQYRAGESKWFFEKLRF
MONOS_17052	_no_hmmer_hits	J3KQ48-Homo_sapiens-Peptidyl_tRNA_hydrolase_2__mitochondrial	0	S	0.041	_	0.002	_not_TA	N/A	N/A	N/A	N/A	_not_MBOMP	GO:0004045	aminoacyl-tRNA hydrolase activity	gi|923926423|ref|XP_013732169.1|	peptidyl-tRNA hydrolase 2, mitochondrial [Brassica napus]	2.83669e-22	MNVVVSILYLFIGVIIGYVFTVKSKPAPSQNTNKVEDDKTPKKCSKKDFPHFDAKMVLVARKDVKMDRSQIGAECGRATLETYHSASEIRPKLLHQWRTIAQAKIVCSAFSEQELLELYNAANADELPTGIVYSSDPTNSAQKIPTVIGIFGRNDEVNKITGKLKLFN
MONOS_17198	Mge1	_no_mitominer_bbds	0	_	0.305	_	0.013	_not_TA	N/A	N/A	N/A	N/A	_not_MBOMP	GO:0003824	catalytic activity	gi|551012162|ref|WP_022756575.1|	NAD dependent epimerase/dehydratase [Butyrivibrio fibrisolvens]	1.14292e-26	MVFCGLEPGLRRETSFLPAFASKPRNVILVDCFLEAVFSKNRVKDASCDCAIDCRGALEKEYFERALGLVQRHFPHKKLGASFKIYTRNKMPMEKMEISKELLLLAAILTVLEVNSLAASICSIKEMLLSAMPRSRQGEGVAAYLSALFVGCQNVVVHLPSFDSSRSENSHPLVYPLTENIVRCGGQSKCEESKAEDSCGAVLSGGATGRSRWLFRIGKEAELEKDEVEKLRIVQFSAELTFLLVKYNLHEKHYPRLLLNEMTHPGTLTEQNTQREGGMDVIWEAVEEMKKKVKGAEFSIEEKEKKGKEGDEKGCVATIGAVKAAYPLLGTLIDELVEQYLGKEQKLPLESSSVLSSLDLINPFVYCMKNCARDAWLPVSALPWTGVEKNGKAEKGICL…
MONOS_17202	_no_hmmer_hits	_no_mitominer_bbds	2	M	0.898	M	0.792	_not_TA	N/A	N/A	N/A	N/A	_not_MBOMP	_no_go_hits	_no_go_hits	-	_no_hit	-	MARCIRAMHPLLRRCYLNRCAQVAAASGASRSSSSSSSSSSSSSSSLLRSSRNRFLTGKEQQMRRMQQQFGRRRKRRCFVLPPDVFEALPLFAEFRMVERYAENLEKRERERKKEARNKKREEKRTREQIKLIKALKHVDKGDHNDDENEKEDKAKAEENEMEKSANARESIRNNKKGEKNNDEPKPEPLSSLTQQKQQQQPQQQNTTTIPSPTPSPSPQPKQYTSGRGAFGTIHLTRGKRMDGGWRGVGGRALIVHSQEMEMCRGAVCAPTTPLLPAVGGGGIRIGIGGGG
MONOS_17209	_no_hmmer_hits	Q8K297-Mus_musculus-Procollagen_galactosyltransferase_1	0	S	0.039	_	0.01	_not_TA	N/A	N/A	N/A	N/A	_not_MBOMP	_no_go_hits	_no_go_hits	gi|496195582|ref|WP_008915419.1|	beta-1,4-galactosyltransferase [Providencia sneebia]	4.72797e-12	MLTDLIGTCLVIAFISFILIHYFLDQRKQSTLSPRQWKKKIANMRTIVINLERRPDRKRHMDFQLKDTQLQYEFFPAVDGKLLNSTECTNERLSFLSRIHPRTKFNFTDACKTLSPYSRIYGVIGCWQSHLQIYFDIVERAKKTGVDGPVLILEDDANVPANLKQILLNLMPQLPDNWDAFFLGRHHQNCSVNVSKDLCKLDMFWGAYGYVLNGAKAAEKLISISNTEMVQYIDVVWLSYTGGYLNFYTAHGDEIVKENEDLGHKSDIK
MONOS_17251	_no_hmmer_hits	Q8BTX9-Mus_musculus-Inactive_hydroxysteroid_dehydrogenase_like_protein_1	0	S	0.018	_	0.032	_not_TA	N/A	N/A	N/A	N/A	_not_MBOMP	GO:0055114|GO:0016491	oxidation-reduction process|oxidoreductase activity	gi|545706951|ref|XP_005705791.1|	short chain dehydrogenase [Galdieria sulphuraria]	8.58587e-39	MLQIFHILFSCCGFVFLVSVAAYLLPQLAILFAKETNFVKRYGRSWAFITGGSSGIGLSLAKKLGRQGMNLIILSETEQNLKNAKAILNNLFPTIQVCLICADLSKDPNILAKTVLNQIDGLDISAIVVNAGYGLFESASNPSASTLHMFHSNIVGHQHLINALFPILAKRRPHFDGRKWRRGCVIFTSSVTGCFVSPYNAVYSATKAYLDHFGECLSLEASCLKIDVVSIRPGSVKTKFHDRIPRFFVMDLINLFQQSPDAVASRVLKSVGMFVKVDCGVFAVLVELMNKLVDRNLYIAIAQNIYPFIPDIKKLFEENGK
MONOS_17282	_no_hmmer_hits	P62320-Mus_musculus-Small_nuclear_ribonucleoprotein_Sm_D3	0	_	0.105	_	0.008	_not_TA	N/A	N/A	N/A	N/A	_not_MBOMP	GO:0006396|GO:0000387	RNA processing|spliceosomal snRNP assembly	gi|595785886|ref|XP_007271486.1|	Sm-like ribonucleo protein [Fomitiporia mediterranea MF3/22]	7.04072e-40	MKLVRFLQKLNNESVTVELKNGAVIQGTITGVDQSMNMHLKSVKFTARNQDPIRLDTITLRGNSIRYVILPDTLHIETLLVEEMPQKSRTRDEMGRGRGRGRGRTTRGRGRGGH
MONOS_17290	_no_hmmer_hits	Q9CX56-Mus_musculus-26S_proteasome_non_ATPase_regulatory_subunit_8	0	_	0.283	_	0	_not_TA	N/A	N/A	N/A	N/A	_not_MBOMP	GO:0005838|GO:0006508	proteasome regulatory particle|proteolysis	gi|1032652274|gb|OAQ33548.1|	proteasome 26S subunit [Mortierella elongata AG-77]	2.88329e-16	MSSGNLKQRLDEVKSQISSKKNLEALADSIDDIMTEIFEGDLPTSVEDLVFVRDVAETGARIAAYQPNMESFVRYSMQLDSLNKNKPPLPPSDLSIHLKAVYLFAILSQKNYSLFNLLAEALTSAEKNTPYIKFACGISDQLHGSVYETLWMIREQLPSDLFEKFYDILCENHRDEIATYVGKGYISLSYADAAKFLILPSPSVETIRPLAQKHGWILNEAEGKVYFSATSSASASSSSSASSSEASSSSRLTKSVAMPSTLPSRQLIRTALQRAAEYEQIV
MONOS_17296	_no_hmmer_hits	Q5RJI5-Mus_musculus-Serine_threonine_protein_kinase_BRSK1	0	_	0.481	_	0.008	_not_TA	N/A	N/A	N/A	N/A	_not_MBOMP	GO:0004672|GO:0006468|GO:0005524	protein kinase activity|protein phosphorylation|ATP binding	gi|765554827|gb|KJE95448.1|	CAMK/CAMKL/AMPK protein kinase [Capsaspora owczarzaki ATCC 30864]	1.80153e-116	MNATSVHQPVPPDKNKHSSLKSSLSSRHQRKEIKIGNYILKQTLGKGAFGKVKLAQHQITGHLVAVKIINRQKVRTLNMDEKIRREISIMKLFSHPNIVKLYEVIGTERNLFMILEYVPNGDLFTYLVERGRLNENEARKFFQQIVSGVMYCHKHRVIHRDLKPENLLLDSQRNIKIADFGLSNMMRDGDFLSTSCGSPNYAAPEVIEGKEYCGRQVDVWSIGVILYAMLVGRLPFDDASVTVLFEKIKRGQFVMPEWISPEAKDILWAMLTVDPSKRLTLEKAVVHPFYRGITFADLKKEKREEDSESVEKEKDSTHEDEQLDRSIVDEICRRLHISHKTCIDEITAFRKHDKDTPAGVMYGLFQEKEEQAQKQQMVASSNVKKGDFDEKKREEENER…
MONOS_17303	_no_hmmer_hits	O70496-Mus_musculus-H____Cl____exchange_transporter_7	0	_	0.112	_	0.005	_not_TA	N/A	N/A	N/A	N/A	_not_MBOMP	GO:0005247|GO:0006821|GO:0016020|GO:0055085	voltage-gated chloride channel activity|chloride transport|membrane|transmembrane transport	gi|1022759731|gb|KZS06050.1|	Chloride channel protein 2 [Daphnia magna]	1.73621e-20	MSIDARFAHQQGNLVCSDIPILSSFIPEDYAEYSLTQKYVRKQQNMHDAKLKKFQEMAMKRANKLAKEQKTNYKLSKEPSEVEKKPTELETDHVRESRFSKFYAFFIRHPLFQNACFILLVAITGIALSFLQDGLAQYLLPMARHELLERIPQIHLKIVVHIIWTVVFSLIGTCLCLNISPDAGAGSGIPDIRAILSGIHFPQFMTFRTMLGKLLTSLFIVSSGLFCERGGPLLCNTVIATHLYMTFIPFFRNFKETESLRRNMYSFAVAMGLAVVTGSPIGGVLFSIELMSDVFLTQNYARLFFASGFASLFWRLLQYLEYSPFSKPHQDTPPPAQFHEWLVFIAFGVVVGFVAQAMVKMAYYTALIYRWWEAKSTAQKKDKKKSALMRKQEEQELMR…
MONOS_17306	_no_hmmer_hits	Q07560-Saccharomyces_cerevisiae_(strain_ATCC_204508_/_S288c)-Cardiolipin_synthase__CMP_forming_	0	S	0.101	_	0.002	_not_TA	N/A	N/A	N/A	N/A	_not_MBOMP	GO:0008444|GO:0008654|GO:0016021|GO:0016020|GO:0016780	CDP-diacylglycerol-glycerol-3-phosphate 3-phosphatidyltransferase activity|phospholipid biosynthetic process|integral component of membrane|membrane|phosphotransferase activity, for other substituted phosphate groups	gi|754626860|ref|WP_042014327.1|	CDP-diacylglycerol--glycerol-3-phosphate 3-phosphatidyltransferase [Aeromonas caviae]	4.29537e-54	MERKQTNNKREKKKKIRLISLNIPTVLTLLRIALMPMFIIVFYSGKGIGGIWSGVIFGIAAITDFFDGYLARKLNERTKFGQFLDPVADKLLVCSALVIIAGKYNNMIISICGSILVGREIVICGLREWMAGLGQQKTVAVAFIGKLKTAVEMMSVCGLVVGIDDNIIRWSTYGLEVSVILTLWSMFGYLYAGLSELSSISEWWDE
MONOS_17506	_no_hmmer_hits	_no_mitominer_bbds	2	M	0.769	M	0.619	_not_TA	N/A	N/A	N/A	N/A	_not_MBOMP	_no_go_hits	_no_go_hits	-	_no_hit	-	MKGGQVTGVRGICWGMLVGVRYSVIAKRLAQPIFLNTPVRLTKATGQGASEAGYALGLWLDRPCGLAWLYSTYTIFAQSEKVTEAWLMWAEWACGQWLQGWVVGVWLGWLAGRWCWRESSRNKSDGVAEDQGCAVGGVWKSDQITLHFENLGVVHANGAVGWACPAGTMWHTFGWWAVAGPRAVPEKVRIWESSRCHRETRSTLALSIGDIAIEIPQLPLYLWSIY
MONOS_17511	_no_hmmer_hits	P61088-Homo_sapiens-Ubiquitin_conjugating_enzyme_E2_N	0	_	0.059	_	0.001	_not_TA	N/A	N/A	N/A	N/A	_not_MBOMP	_no_go_hits	_no_go_hits	gi|926788957|ref|XP_013902952.1|	baculoviral IAP repeat-containingprotein 6 (apollon) [Monoraphidium neglectum]	2.48434e-69	MSTAIVTQIEDILEKQVYPEFYAREASPKKAAQAAGQSTRTGYGFGSMGTRDWAAIESHTKKEEEQMRKRFEALNKLNGALQGLRAEDYGKAAEVLAGSHVAEILCTILVDSSFNSMTRHSMVYLSCVELLYMLCAEDRLARLLFEEVKSQETSVYKRLKGAYSSAQTFLELSKLSSGGFFGVEASCSSSSPSSSSSSSSSSSSSSSKFSFVEKAKKQAQGEAEVKDDDCSFLLANSISELFVLVEEKKKALGVGETAEGGFKVTGDSEVFRRRHCMASRLNGQSAMPNVKRIMQELSTISTSLPLTLHSSVFVVVDTSSTQLVKALISGPKGTPYECGLYEFDIMFPQNYPNSPPSVLLVTTGGGRFRFNPNLYSNGKVCLSLLGTWSGNAGESWNAK…
MONOS_17538	_no_hmmer_hits	Q8CG29-Mus_musculus-Myosin_IF	0	_	0.076	_	0	_not_TA	N/A	N/A	N/A	N/A	_not_MBOMP	GO:0003774|GO:0016459	motor activity|myosin complex	gi|1226784008|ref|XP_021839651.1|	myosin IB heavy chain [Spinacia oleracea]	7.28016e-42	MSADAEPAQANPLEGRGAPEKQLFMGKKERRRSSSAKGLFGDGLKLESNEEVMKVLTAAGDRKVLFSDEVMKVNKRLKTQKRVLAVTDQAVCSITPSSLIVKRRIPFQELGAINLSCLTDNFFALRVPSEYDYLMVSARKTEIVVVVTEAYKKAIGRPLPVNFANTFEYRIDEKKTREIRFVEVEGGVSTQIFTKQ
MONOS_17540	_no_hmmer_hits	Q8CG29-Mus_musculus-Myosin_IF	0	_	0.076	_	0	_not_TA	N/A	N/A	N/A	N/A	_not_MBOMP	GO:0003774|GO:0016459	motor activity|myosin complex	gi|1226784008|ref|XP_021839651.1|	myosin IB heavy chain [Spinacia oleracea]	1.3943e-41	MSADAEPAQANPLEGRGVPEKQLFMGKKERRRSSSAKGLFGDGLKLESNEEVMKVLTAAGDRKVLFSDEVMKVNKRLKTQKRVLAVTDQAVCSITPSSLIVKRRIPFQELGAINLSCLTDNFFALRVPSEYDYLMVSARKTEIVVVVTEAYKKAIGRPLPVNFANTFEYRIDEKKTREIRFVEVEGGVSTQIFTKQ
MONOS_17545	_no_hmmer_hits	Q924Z4-Mus_musculus-Ceramide_synthase_2	0	_	0.021	_	0.004	_not_TA	N/A	N/A	N/A	N/A	_not_MBOMP	GO:0016021	integral component of membrane	gi|558602189|gb|EST48970.1|	Transmembrane domain-containing protein [Spironucleus salmonicida]	1.32994e-11	MKTANIVPELTFLPRIHNGEYNALVLYVVAQVAARFLITTFIAWIVKLSKRTEKPHHPKKAAESFYFGLYYLSSWIFSNFSLHDGNISVWQVIKHPELLHKSGPFPQSWKHFINYELAHYITCMIYYKFDNRQHHTDYYMMMLHHICCIFLMFTAQKLTVFQPGLIYCLFLHDWSDIWMEFGKVLLYMKIKLFILCLGVLVPSWFILRCIVYPATAIRSGIQYFDRDATLIAVTVFEIIIWIMNCIWFVFIFQMVLRSIKGSLVKDVRSEDESDETISSENSKEYGKC
MONOS_17549	_no_hmmer_hits	P49755-Homo_sapiens-Transmembrane_emp24_domain_containing_protein_10	0	S	0.035	_	0.001	_not_TA	N/A	N/A	N/A	N/A	_not_MBOMP	_no_go_hits	_no_go_hits	gi|586644560|ref|XP_006827329.1|	transmembrane emp24 domain-containing protein p24delta7 [Amborella trichopoda]	1.13258e-16	MTDTTRCVIEDVLIDVLLIGNFSVSPKGRSVNFNLTDPIGNELIYRINVDKASFAITSQHGGDHRLCFTNFFTSEEDEKYDQYSTIIDFSLKHGPAAVSFANEKETSHGTETKITSSIKTLSDMSKEVNHEIITLREIAEQDNVMSKKTLASVSWLSIISILFTIVLGIVEVIYLKRFFTEQKVA
MONOS_1755	Oxa1	_no_mitominer_bbds	0	_	0.074	_	0.001	_not_TA	N/A	N/A	N/A	N/A	_not_MBOMP	GO:0003779|GO:0030837	actin binding|negative regulation of actin filament polymerization	gi|923129104|ref|XP_013758018.1|	twinfilin [Thecamonas trahens ATCC 50062]	3.37293e-25	MAVATLIFPDDSLKESFAQAQVQKNKRWIKCEIENEKIVEKDSAPPSNSVIDDFESIRKFFEEFEACYILFRLDMNDPNSWILIRFIHERSLVRKRMLYSSSSENVKRSLGMACFKFNFFGVEKDSMTLTRFVEDNLSLLTDSIKNELASIVSTITSDIIEDEKERERIRKLQNEVHEEIYSTEERAKRAEARMEVHTGGSSTLDYPVDDSVDAALMKMKEGKLNFIELSLINERLTATRETDCAVSSVCSAVDSKLPHFYVFPAPAEMVGKSGAYVFVYSCPTGCPVRSRMQYSMGKGSTIDVIKKRGINIIRTIESQQAELDLTEKSIADELSTVSVSPSPSPSFPSSSPPPSENDYMDKPSIQKTGRTQTRTITRVRPSATHSTSSFARSSFRPSV…
MONOS_17607	_no_hmmer_hits	_no_mitominer_bbds	2	M	0.952	M	0.988	_not_TA	N/A	N/A	N/A	N/A	_not_MBOMP	_no_go_hits	_no_go_hits	-	_no_hit	-	MARRIRAMHPLLRRSYLNRCAQVAAVSGASRSFSSSSSSSSLLRSSRNRFLTGEEQQMRRMRQQFGRRRKRQYFILPPDVFEALPLFAEFRMVERYTENLEKRKRERERAKEREREARNERREERRIRKLIKMRKALKSANDENNNDDENENEIKIEKTTVFYNDEEERREKRHKQREKQRLMRRYYQALELQRDSVVNEVLLMVRPNLLLSPTPIDESIKRPGMSVHATKSEGDGKEDEKEEKEATNFRNGNGNKEEVEGDEDSTKDEEEEEDDDDSNNDENEEVILEDSMNNPKSVVSKGKKIKHLSKSKNNNNKMKNKKKAKVCNLTGIDEDEEDDIREKRLREILTAFRRREEEFDDDDWWGISSGDGWLHEEDNADDESILKLMSYENVVNVGG…
MONOS_17631	Mge1;Tim50	_no_mitominer_bbds	0	_	0.115	_	0	_not_TA	N/A	N/A	N/A	N/A	_not_MBOMP	_no_go_hits	_no_go_hits	-	_no_hit	-	MSEKSSGRGGIYSRGCLDPSTEEEKEEEKEEEKEEEEEEEEEEEEEEEEEEEEEVFEISACIVTLVGTKLDLVFACKPSP
MONOS_17636	_no_hmmer_hits	A0A140LJ56-Mus_musculus-Transmembrane_protein_147	0	S	0.07	_	0	_not_TA	N/A	N/A	N/A	N/A	_not_MBOMP	_no_go_hits	_no_go_hits	gi|170573697|ref|XP_001892565.1|	seven transmembrane domain protein [Brugia malayi]	2.97877e-07	MAFVPLINALVLTFAPYIIVLQFSKLKDHIKYKTALKVLAVYVVSAIIKVVVDVILPPGSPSKHFTLDAGISVILKSVIDLIGMTISLSLGSGTESRIWTVGMSWAVGRCLFSRFLPIWMESNALEWNSASLVHSLLAHWEAFIYCALSFALWLLKSQNAKRRGMAQRVSLFTLTSFLIISVIQRYMEMNHFSSFLEFICFAPIYAYCFFICLKCFNSIMDDHFTR
MONOS_17732	_no_hmmer_hits	_no_mitominer_bbds	2	M	0.762	M	0.911	_not_TA	N/A	N/A	N/A	N/A	_not_MBOMP	_no_go_hits	_no_go_hits	-	_no_hit	-	MQAIVPYASRAASIMRFMNRAKPVVTRIGKFTGDYYLWRGAKAGINMLRGMYHRNKLYKAIRASGQGRVQNWKQIKQTGTGLKIRRRRRGGRKNRIRRRRRYRRRKYRYLSWLYKNRPVDYRKVYSSTDVFYVYNMPMLPTLQITYPSNSITTITVSSSMPSMLDNVKTNYMCYKINYNFLFAFTKYGSTGLEPSSYTHAYVRVLVFRKWGSNPTISNYLWSMFNRPYLLTSGYVKRFKRMWCANYNVQLYLDKLLRVSEDTNWVTQFKFNIYPHLENRYTNDVETNRWFYTIYLIGGFGAEDKFHNLWESGGADPNLTVRVKYDQIGYYRYTTGMNLTDADSKLYQPVGEPGPAGPLPTSISMEEDNEEVSGGTGNEPRGSDGASGSIPGPSSSFTIL…
MONOS_17733	_no_hmmer_hits	_no_mitominer_bbds	2	M	0.762	M	0.911	_not_TA	N/A	N/A	N/A	N/A	_not_MBOMP	_no_go_hits	_no_go_hits	-	_no_hit	-	MQAIVPYASRAASIMRFMNRAKPVVTRIGKFTGDYYLWRGAKAGINMLRGMYHRNKLYKAIRASGQGRVQNWKQIKQTGTGLKIRRRRRGGRKNRIRRRRRYRRRKYRYLSWLYKNRPVDYRKVYSSTDVFYVYNMPMLPTLQITYPSNSITTITVSSSMPSMLDNVKTNYMCYKINYNFLFAFTKYGSTGLEPSSYTHAYVRVLVFRKWGSNPTISNYLWSMFNRPYLLTSGYVKRFKRMWCANYNVQLYLDKLLRVSEDTNWVTQFKFNIYPHLENRYTNDVETNRWFYTIYLIGGFGAEDKFHNLWESGGADPNLTVRVKYDQIGYYRYTTGMNLTDADSKLYQPVGEPGPAGPLPTSISMEEDNEEVSGGTGNEPRGSDGASGSIPGPSSSFTIL…
MONOS_17734	_no_hmmer_hits	_no_mitominer_bbds	2	M	0.762	M	0.911	_not_TA	N/A	N/A	N/A	N/A	_not_MBOMP	_no_go_hits	_no_go_hits	-	_no_hit	-	MQAIVPYASRAASIMRFMNRAKPVVTRIGKFTGDYYLWRGAKAGINMLRGMYHRNKLYKAIRASGQGRVQNWKQIKQTGTGLKIRRRRRGGRKNRIRRRRRYRRRKYRYLSWLYKNRPVDYRKVYSSTDVFYVYNMPMLPTLQITYPSNSITTITVSSSMPSMLDNVKTNYMCYKINYNFLFAFTKYGSTGLEPSSYTHAYVRVLVFRKWGSNPTISNYLWSMFNRPYLLTSGYVKRFKRMWCANYNVQLYLDKLLRVSEDTNWVTQFKFNIYPHLENRYTNDVETNRWFYTIYLIGGFGAEDKFHNLWESGGADPNLTVRVKYDQIGYYRYTTGMNLTDADSKLYQPVGEPGPAGPLPTSISMEEDNEEVSGGTGNEPRGSDGASGSIPGPSSSFTIL…
MONOS_17737	_no_hmmer_hits	_no_mitominer_bbds	2	M	0.762	M	0.92	_TA	22	2.027272727272727	0	0	_not_MBOMP	_no_go_hits	_no_go_hits	-	_no_hit	-	MQAIVPYASRAASIMRFMNRAKPVVTRIGKFTGDYYLWRGAKAGINMLRGMYHRNKLYKAIRASGQGRVQNWKQIKQTGTGLKIRRRRRGGRKNRIRRRRRYRRRKYRYLSWLYKNRPVDYRKVYSSTDVFYVYNMPMLPTLQITYPSNSITTITVSSSMPSMLDNVKTNYMCYKINYNFLFAFTKYGSTGLEPSSYTHAYVRVLVFRKWGSNPTISNYLWSMFNRPYLLTSGYVKRFKRMWCANYNVQLYLDKLLRVSEDTNWVTQFKFNIYPHLENRYTNDVETNRWFYTIYLIGGFGAEDKFHNLWESGGADPNLTVRVKYDQIGYYRYTTGMNLTDADSKLYQPVGEPGPAGPLPTQFQWKKITRRSVVEPVMNHVVVMAPPVLFLGPPLLLLFY…
MONOS_1775	_no_hmmer_hits	F8WJ40-Mus_musculus-Histone_lysine_N_methyltransferase	0	_	0.206	_	0.001	_not_TA	N/A	N/A	N/A	N/A	_not_MBOMP	GO:0005515	protein binding	-	_no_hit	-	MAFQPGHLKRSDGQTHDTQQVTFQPFYTEGFSPQVGYPAQPPAYNYQKLPPLLGTPPVLMGVRVDGVGYTLGQSVIDFSEKKDIDRSDSRSRTKSHHSSISPHRRHKRETRHHYVWGDSSIRDNSRTNSRKEHFSRKHGVRYSKGRRSRSISRSASMSSYSSSYSSRSDSFSGSSSVSRSSSLSSSSSRSETTTSSSSSSSSSSSTSSSFSSSRSSTSRSISRSRRHSMMPHQHLSRASHYIQHSRSSIRSQSSRYHSKSMRAPSIQQRSHSRPLHTPTSSPNIGALQPGASDQSQQMLGAHPLSMQPEANGALPEGLLPTPTYGTANGMPNALAPPLSSSASSTGASPYYVSSFDALHPSSYSDALQTQPVAMNIPQAQQPGVPHAHSHSSLFSSPSV…
MONOS_17756	_no_hmmer_hits	Q9JJE7-Mus_musculus-Fatty_acid_desaturase_3;Q9USM6-Schizosaccharomyces_pombe_(strain_972_/_ATCC_24843)-Probable_cytochrome_b5_2;O95864-Homo_sapiens-Acyl_CoA_6_desaturase	0	_	0.076	_	0	_not_TA	N/A	N/A	N/A	N/A	_not_MBOMP	_no_go_hits	_no_go_hits	gi|1032296524|gb|OAP10850.1|	SLD2 [Arabidopsis thaliana]	9.36837e-11	MSASFSGERLITEEELMKHCMPGDLWIAIKGIVYDVSNFKHRPGQTAINRLGGKDGTETFCRYHPHINCARLPGVIIIGKLDNKKSSGLSIKNISSLGTVQDVDENID
MONOS_17757	_no_hmmer_hits	Q8K2C9-Mus_musculus-Very_long_chain__3R__3_hydroxyacyl_CoA_dehydratase_3	0	_	0.103	_	0.003	_not_TA	N/A	N/A	N/A	N/A	_not_MBOMP	_no_go_hits	_no_go_hits	gi|512190504|gb|EPE06267.1|	hsp90 associated co-chaperone [Ophiostoma piceae UAMH 11346]	7.73954e-17	MEKCRKPDINWAQRHTHLFLSYVLPSLEKETANIQVTSTSIHFTAIGDSSRDRFDFVLDLYDEIDSDNYKMNVTARGVSLFIMKKEEKWWPRLNKEGKLNNIKIDWDKWREEDDPEIPGVDFPFEVPDPEDPESDDN
MONOS_17762	_no_hmmer_hits	_no_mitominer_bbds	2	M	0.948	M	0.823	_not_TA	N/A	N/A	N/A	N/A	_not_MBOMP	_no_go_hits	_no_go_hits	-	_no_hit	-	METRITAMHRRGHVFSMARRCVLRMASAASSDGKVASVGMSAAAVVSFVQALSEILEGVAVGGMNVAHGSEPKACSSASQLISKAAFNRDENEDGDTLLGDKVPSDDGRLSVPARARSSLSPPPPPQLPSLSSSVNQLA
MONOS_17803	_no_hmmer_hits	Pygsuia_biforma-cHydA_CysJ1	0	_	0.45	_	0.023	_not_TA	N/A	N/A	N/A	N/A	_not_MBOMP	_no_go_hits	_no_go_hits	gi|432868376|ref|XP_004071507.1|	cytosolic Fe-S cluster assembly factor NARFL [Oryzias latipes]	2.07441e-51	MGRGATHSKKGGVRMSQKFSLSAAAVNDYLAPSQACVANVETEKAVKISLNDCLACSGCVTSAESVLISQQSIEDLFSAMAKSRAAKEAGAERKVFVASIEPQAAVAYAAQQGVSLTEGYLRLCGFLKERLGFEYVFDCALAQEVSLVATGEEVERRIGALLGAGGRTRERELAEQVPLLTGVCPGFVCYMEKVQPALLGHLLRAPSVQHTQGVLVKRVFGASAGLGAGQMYHVAIAPCFDRKIEALRWKKDLPIEWGDVAPVDCVLALTELLQVMEAKQKELSLDSQGIAPSVTSAEAVFPGIASTSGGYSEWLWRYVREKQRRRAGREAETESPSSCGSSSASSSAPSAGARSLLEASGAVVRPASWLTKRTTTNAVEIVSAPEAKTETEAKAEEKG…
MONOS_17811	_no_hmmer_hits	P53049-Saccharomyces_cerevisiae_(strain_ATCC_204508_/_S288c)-Oligomycin_resistance_ATP_dependent_permease_YOR1	0	_	0.028	_	0	_not_TA	N/A	N/A	N/A	N/A	_not_MBOMP	GO:0005524|GO:0016021|GO:0016887|GO:0042626|GO:0055085	ATP binding|integral component of membrane|ATPase activity|ATPase-coupled transmembrane transporter activity|transmembrane transport	gi|586962512|gb|AHK05644.1|	ATP-binding cassette transporter sub-family C member 1 isoform X5 [Tigriopus japonicus]	0.0	MESNVADKKLQGEVTLAEEKPKEYTRLKNREENSFCLWNFFFCFFFPFVCRRKPLSDDDIYEVHQKDNTANVSKKFIAAWGPLYAKYVQEKAEEEQKKAENPEYTMKKIKPPPLAGTVIKSLITPEIVFGLFLQLLATGFNLVQPIMMKEVLKAVTSKGIYDSTNGMAGSNTFPYATGIILMLCPILNALLDGCGYRLLYHFAAQIRAAFTGAIYSKTLLLNITAQSNIDTGRLLTLISTDARNVAEMIPMFLMMLWIPIQILVPFGFLIADFGASTLVAVAVIVILLPVEIVCVTIMMARMKSYLNLNDARTKITNETLQGMRVVKYTGLEEAFVAKINEPRGKQIDSAKSMITIMQIMNAIMRVTPQLVNLATFSVYIFTNNITQDMFAVYVMANLG…
MONOS_17821	_no_hmmer_hits	P58252-Mus_musculus-Elongation_factor_2	0	_	0.51	_	0.019	_not_TA	N/A	N/A	N/A	N/A	_not_MBOMP	GO:0005525|GO:0003924	GTP binding|GTPase activity	gi|1023195900|gb|KZS93462.1|	P-loop containing nucleoside triphosphate hydrolase protein [Sistotremastrum niveocremeum HHB9708]	0.0	MVNFTVTQLREHMGNRNNIRNMSVIAHVDHGKSTLTDSLIEKAGIIGQQQAGDARTLDTRKDEQQRGITIKSTGISLYYEFQVPGSEKRDGYLINVIDSPGHVDFSSEVSAAIRVTDGAIVVVDSVEGVCVQTETVLRQALAERVVPVLMMNKIDRVILELKLDPEEAYQRFLRTIEDINVLIAMYDDGKLGDIEANPVTGTVVFGSGLHQFGFTLRRFAEFYSAKFQTPEADLVKKLWGDWFFNPATKKWQETDTDADGKKLKRGFVQFILDPLYQVFDAVMTKNTERLNIVMTQMKIHLTKEQETFTERKLLKAVMQNWMPAADALLETVILNLPSPVQSQKYRVENLYTGPMDDAAAIAIRDCNPDGPLMLYISKMVPADKTHFYAFGRVFSGTVR…
MONOS_17913	_no_hmmer_hits	Q8BFY9-Mus_musculus-Transportin_1	0	_	0.075	_	0.004	_not_TA	N/A	N/A	N/A	N/A	_not_MBOMP	GO:0006606	protein import into nucleus	gi|242074890|ref|XP_002447381.1|	transportin-1 [Sorghum bicolor]	5.63578e-28	MKTFAEGAAKCLSVLIEDNEKIIKSQFTKNEVSQLIDLLLPFANPTYVTTTSQAPIPTPVRIICDVLQMVRAFSTDSPITFMEGGKLEPYLKCLFACAGHSEAAVIEEVFKSFSALVSFPCVCTSPGAPLTHPLLPYLTPLLQFAISHLSSGNADVVAEAVDFVRTFVEVPWTEEGEKGNVLIKNEQVKQAIPILIPKLIELMQYSDVDLFEFQNSLSTDQSRVDDDKSIAPTIVADTTGAEAALQKKRDEEDLEDDAIAEQMASTATPRKNCGNAFELLSWYFPEEVVQAATGVIGRLLQMEGEEKWLERESAVFCTGLLGKYCSTDRAMASIVPTLVPWLESLAQDKHPLIRMICHWALGRYARWLCGPLDAEDVKNGYHEEEAEMEKAGRPIHRAA…
MONOS_1799	_no_hmmer_hits	Q3UHK6-Mus_musculus-Teneurin_4;Q61001-Mus_musculus-Laminin_subunit_alpha_5	0	S	0.068	_	0.004	_not_TA	N/A	N/A	N/A	N/A	_not_MBOMP	_no_go_hits	_no_go_hits	gi|514681734|ref|XP_004988452.1|	teneurin-2 [Salpingoeca rosetta]	2.44461e-13	MIFYLCLFASSLCEVDQLEPYKRRLPFRDLWKESIEQEGNPVLTFFTKLGQKMKSQWEMMMRSFQLVSSPNTPHFETEKVGISRDDTPYVPAYATKRILEDSNCNGRGTFKEGKCICDNPYFGEECQYECHHGKIENDFCTCESKWKGPFCDVSCDHGYYDPTATTGCRCLRNYVGPDCGIKCVNGQYYEGRCYCDVGYVGDECDLLCYHGTREVGDDPDRTPYCKCEPGYIGPACQFSECFYGEWDDPESETRECKCYPWAFHSGRYRYVVPPTNETKAVLCDTLRNVVCDMVITSPKSQCSPREQEANPNSFCIKWERGKDITLEYGLRCAFTKGDITEKEPKGYGKAEGSILNESTTIVKDGDIIFMVSSDTKISLRAQLINFNRMSNNKIFLAKQ…
MONOS_18023	_no_hmmer_hits	Q920I9-Mus_musculus-WD_repeat_containing_protein_7	0	_	0.101	_	0.01	_not_TA	N/A	N/A	N/A	N/A	_not_MBOMP	GO:0005515	protein binding	gi|1009590686|ref|XP_015924418.1|	WD repeat-containing protein 7 [Parasteatoda tepidariorum]	3.51822e-07	MSLRLPFVLWTKIPKHDITAIAKTIDETVFVTGSMNGILCKWRANDSDDNRSNLIPQFLMIASSSSPVLSLCICVSHQRTFVVSVHNNSDINVWDLDDGSLFGSVPFNCVAIRTANHS
MONOS_18080	_no_hmmer_hits	P35979-Mus_musculus-60S_ribosomal_protein_L12	0	_	0.104	_	0	_not_TA	N/A	N/A	N/A	N/A	_not_MBOMP	GO:0003735|GO:0005840|GO:0006412	structural constituent of ribosome|ribosome|translation	gi|528294089|emb|CCU80395.1|	60S ribosomal protein L12/RPL12B [Blumeria graminis f. sp. hordei DH14]	3.40784e-78	MPPKIDPNEEKIVFIRAVGGEVGAASTLAPKIGPLGLNPKKTGEDIAKATMGWKGLRVTVKLVVKNRQAEVFVVPSVPSMIIQALNEPPRDRKKVKNIKHSGSITMDQVIKIARTVRDRSLACTLKGTVKEILGSCVSVGCSVDGQSPKDLFPRIDDGSIAVPDE
MONOS_18091	_no_hmmer_hits	P09528-Mus_musculus-Ferritin_heavy_chain	0	_	0.152	_	0.065	_not_TA	N/A	N/A	N/A	N/A	_not_MBOMP	GO:0006826|GO:0006879|GO:0008199	iron ion transport|cellular iron ion homeostasis|ferric iron binding	gi|1055386088|ref|WP_067049270.1|	ferritin [Methanofollis ethanolicus]	3.16436e-34	MPYLFKQFAKPTPAPVPPAVVEAICFQISKELYSQYLYNSMGACFQAKGLPGMARWMYKQAREEQEHAFKFMEWLTTKGQKVNLLPIPAPEVQWDSPVEVFKQSLHHEEYVTSLIHELGEKILPFDKEHPGLKMPELIKWFEEEQVEEEKSVADVIGMFEAVEKKEKTLEQLDGEIALLRQEKC
MONOS_18099	_no_hmmer_hits	AIW49871.1-Mastigamoeba_balamuthi-mitochondrial_adenylate_kinase	0	_	0.113	_	0.003	_not_TA	N/A	N/A	N/A	N/A	_not_MBOMP	_no_go_hits	_no_go_hits	gi|358254775|dbj|GAA56322.1|	adenylate kinase domain-containing protein 1 [Clonorchis sinensis]	4.04258e-28	MQKAKEVEEAKKRQKAREHRRVCWVTLQMKKREEETRKDSILMIVKREFREIEEETEKESKAAMKVMGIDAVSMGKKEKMAEKRKKERERKWKKKEKEVAAVGDDVVAALRGEGKKRKRRRRGEGEEGEGEEEEGEEEEEGEEQNEEEEEEGKEAEEDELNGEEEENEEEKGNEEGEEEEEGEGEESVDTSVISDPKLFNWPVHEMLVESDRWLFPLERADEVAKAKRTASAMMTSHIGNSAASSASASASASASASASASASASASASASASASSSASSSLLSSSRHLSSVHSESASSSSSSSSSFHDPFDLSSLEPLLSFYAPRKGISDPTTDGTPTTAQVMNYEAVSGSAAVVAVDFPQKGKEGEIKEKGKEKEGERKMDSLPLPPAYPLPPSAAS…
MONOS_18136	_no_hmmer_hits	_no_mitominer_bbds	2	M	0.969	M	0.965	_not_TA	N/A	N/A	N/A	N/A	_not_MBOMP	_no_go_hits	_no_go_hits	-	_no_hit	-	MSRRHLVLSAIRAALGRATQTHLRAAAANGFATVSSSSSSSSAGLSNQTGYANINANGSDGGGVDDFGIIILFGRKCRLKTGLEKLFCGRCSRLGRMKALLCSTHSETRCLIFSTSFDHLSSKVHNHPSSHAGETGKVLANDANSFLSLLCGTRLFSLGGEDTVRDAQLVENMRKEMNVWRGEGRTAVEGGDEARGTVELF
MONOS_18144	_no_hmmer_hits	_no_mitominer_bbds	2	M	0.947	M	0.894	_not_TA	N/A	N/A	N/A	N/A	_not_MBOMP	_no_go_hits	_no_go_hits	-	_no_hit	-	MMSRIRTMHCLLHRSYLNRCAQMAAASGASRPSSSFSSISLRGLFHNKFLTGEEQQMRRMRQQFGRRRKRQYFVLPPDVFEALQLYAEFRMVERYSENLEKRKGERKKEARNKRREGKRTREMIKMRKELKPENDKKRDEKEEKERRRKKKEERERRKMEKMAKKIEEKDKNLFSSIQEILQSHLGTGTQINQKENKMASDVPQEAKESQTPILTRELKSDSELNDLANSHIEYLSDELDVPCRYERIKSEENEQFVWKMRKVPVYAAVEARRSTARLDLMSALKSGLKLSQAEHRRGS
MONOS_18148	_no_hmmer_hits	_no_mitominer_bbds	2	M	0.764	M	0.553	_not_TA	N/A	N/A	N/A	N/A	_not_MBOMP	_no_go_hits	_no_go_hits	-	_no_hit	-	MWAGNTKDRKVLGLYCKVLRHVLYGNAGLRQRVFSRRLAKTLVWLIAPPDASASVEEAEAAAEAEEDVVAALCRLTWQMRGRAVRSLVELGCVAGLVQVLEREPGNGKCRRMAAALGNVLCVGACAVAEECPHPYGAAAEECRAAEVLQKCFEYEEDNQVKRDAARCLLLLSRGRALTKMPDNMVEFCWGVATNTKREEAERANMLSALCLLSLCPGSALSFTCIFDSVLLFLFFFFLCSGLGVWQTTTGAAGRAEQGEMQPAAEGQKPVGAREHGGAGAADNAARRDCDRQLGEQRGRCKSGGAGAVRR
MONOS_18150	_no_hmmer_hits	P09671-Mus_musculus-Superoxide_dismutase__Mn___mitochondrial;Pygsuia_biforma-SOD2;Q9UQX0-Schizosaccharomyces_pombe_(strain_972_/_ATCC_24843)-Superoxide_dismutase__Mn___mitochondrial	0	S	0.079	_	0.006	_not_TA	N/A	N/A	N/A	N/A	_not_MBOMP	GO:0004784|GO:0006801|GO:0046872|GO:0055114	superoxide dismutase activity|superoxide metabolic process|metal ion binding|oxidation-reduction process	gi|818239105|gb|KKP26315.1|	Mn Superoxide dismutase [candidate division TM6 bacterium GW2011_GWE2_31_21]	2.23234e-28	MILLFLSVTLCALRVFLSSLPFSPSSFSIPQLSPIPPPPPISPSISLSAKRDFLGIDPIKISIPFQATGTRKLMPLQATQKSDVKPEVLQPKKELLTKLQSEKMDVMSLNTINDHWKYYESCISNFNALNKWLTDDLKDKTDLEIENGKLRMEFERSTIILHELYFENTNPKRLTPSPEFAKRLEDGYGSFQNIENDLVSVGFAEGIGWAVLLYDPSVRKEEETKGSEDNDSSSLIVGFVRGNDLPSIKSYVPLIVIDAWEHSFVRDFGVLGKKEALRTYMKYLDWDVIEKRYNSAMNKKE
MONOS_18179	_no_hmmer_hits	Q09784-Schizosaccharomyces_pombe_(strain_972_/_ATCC_24843)-Uncharacterized_protein_C13G6_05c	0	_	0.072	_	0.004	_not_TA	N/A	N/A	N/A	N/A	_not_MBOMP	GO:0043087|GO:0048193	regulation of GTPase activity|Golgi vesicle transport	gi|1207960497|ref|XP_021370596.1|	trafficking protein particle complex subunit 6B-like [Mizuhopecten yessoensis]	2.67612e-15	MIKSSGSAVASFLQDYLNIEIVNLIVRTSETRDMARSKLERMGQQIGEKYTELFFLKTPLPDYQPNLKGVEDYFVNGFWPAVFKGRCNSSGIDAKKCLVLEDTHFSWISKISLCGSPPEELSIYLAMPCGILRGAVKALGFRCKVSGETDSTAVKCKFAIQFA
MONOS_18181	_no_hmmer_hits	G3V213-Homo_sapiens-Adenylate_kinase_2__isoform_CRA_a;F8VZG5-Homo_sapiens-Adenylate_kinase_2__mitochondrial;XP_012898984.1-Blastocystis_hominis-uncharacterized_protein	0	_	0.1	_	0	_not_TA	N/A	N/A	N/A	N/A	_not_MBOMP	_no_go_hits	_no_go_hits	-	_no_hit	-	MAEKTFDDKLPGQANGHSSFTGRSLFDLTFEGQQLVDSQTKPLSFAVVGPSLSGKTTLAKLIARSFGSVFISPETAVRSCIRRKNEIGRKISSVLSSGQAIDDALVLEAVNAMLKLEEVAFRGYVLDGLPTTIEQSKFLFSQKFDSAQVQSPNKGSKTTSHQLSSQQRTSSPSQLRPLSPSRSSSASSSARRPSSPSRPLTPPMRLGSPFGQRPSTPRNDGSSQARLPPLAGTTSSSSPSAPEVRSSTPSHIPPYPSSAICPFETVAEQKVRMEAEQYEREAEERREEREAVEKYCERQDALRAEVLPPDVFIVLEVSKETQNERRQKLWINPVTLRTHSICIEDDVVAKMMGKREKRRRFGDGSSAITASGFDGMMYGKMAGDEGREDSWRRIGRVGR…
MONOS_18199	Tom70	Q8CGY8-Mus_musculus-UDP_N_acetylglucosamine__peptide_N_acetylglucosaminyltransferase_110_kDa_subunit	0	_	0.106	_	0.003	_not_TA	N/A	N/A	N/A	N/A	_not_MBOMP	GO:0005515	protein binding	gi|1004145254|gb|KXZ53232.1|	BBS4 protein [Gonium pectorale]	5.18954e-89	MQTIPLTDVKVKQQFSYSNDSTAKNQEIHQYFVTRNYKACMSTIEQQLKKYDNNSEYALYVKGLILRQQGKVQESLTVFQTVADLNPVSIDNIKQVAKTYMLLGRYKEAVDNFDEALSLTQDPDWECLHNKAMCLQQLGNDEQAIETYLQAIEADPQQVTLCALGNIYSQLERYSEALPMYEHALTLSPENSELLTIVGLICLRMGDHDKAFEKLGSALTIDPRNSKTILAAGMIIQDKGDTDVALAKYRIAAAHSEFAELWNNIGMCFYSKQKIQAAISCLLKARSMAQFDWRIAYNLGILYLETEQFDNHLKFLSES
MONOS_18248	_no_hmmer_hits	Q3TFD2-Mus_musculus-Lysophosphatidylcholine_acyltransferase_1	0	_	0.029	_	0	_not_TA	N/A	N/A	N/A	N/A	_not_MBOMP	GO:0016746	transferase activity, transferring acyl groups	gi|1219110801|ref|XP_021718683.1|	lysophospholipid acyltransferase LPEAT1-like isoform X1 [Chenopodium quinoa]	4.73421e-34	MSTENAPEVNDAMPLQNKCNETNGKEKHEPEFDQEQIDVYENFWSVLGYIKIVIIGCILLPIRVVLWVISFILYILILLFFVWCLPEKDEPIGKVRGTLWRFFTRIWARFILLCMGYYWVPHKGKLYRDCKIIVANHTSSQEILYTAWVYMPSFVIAEFVISKPILQHLAKLNMAVAVNRHKGGNSSSFKDLVERRVNDKRFPRILIFPEGSTSNGTRIAHFHSGAFITGNPVHPLVIDHHYIWNDPTWSLYNVFRHLALLFSQLTSWMSVKSLPVYYPSPAEKAHPKYYAWNVKNLIARVGGKGISYLTLKEKTQWEKTRDKIPVLKQPRPRNIQKEVAQKIKDGEAIRKRREERSKKREKELKDIEEGRILDEQMLSDEDRSSNSEAYEEQEFDELT…
MONOS_18323	_no_hmmer_hits	Q9BUV8-Homo_sapiens-Uncharacterized_protein_RAB5IF;A0A1W2PS95-Homo_sapiens-Uncharacterized_protein_RAB5IF	0	_	0.115	_	0	_not_TA	N/A	N/A	N/A	N/A	_not_MBOMP	_no_go_hits	_no_go_hits	gi|901803535|gb|KMZ62767.1|	Rab5-interacting family protein [Zostera marina]	2.67882e-14	MKNSSTSSAGNAQSNQEESQCLRKFKARDSNLSTKEWKTISHWFKQVVALILGFIWGVASIEGFMGIILYLIVSSVLILGFSRFYFHLNPEDDQLFEFANLITEGFFNQFAMFLLSWIVIYSGFHF
MONOS_18333	_no_hmmer_hits	E9Q0B6-Mus_musculus-Dynein__axonemal__heavy_chain_6	2	M	0.891	M	0.791	_not_TA	N/A	N/A	N/A	N/A	_not_MBOMP	GO:0007018|GO:0008569|GO:0030286|GO:0005524|GO:0003777|GO:0005858|GO:0016887|GO:0060285	microtubule-based movement|ATP-dependent microtubule motor activity, minus-end-directed|dynein complex|ATP binding|microtubule motor activity|axonemal dynein complex|ATPase activity|cilium-dependent cell motility	gi|514698438|ref|XP_004996788.1|	dynein heavy chain 6 [Salpingoeca rosetta]	0.0	MLFSISHQRGIIPLKQNSPLRSLTQVKTSTQNVPSATPSTFQKHSSTPPPSPTLEPSMRLPPLGSSSKPKSGMARHSFDGVTQLYKNSSHRRSTSPYLHSVAPQSISKRTSSGTVNLDQFKMSLPSSVPESKSVLRFLAHACTQPDSTDFVYCRIAGDACDMFNPYDMEIISHEEIDKRSFFTASSTGLTHYYDDDSEHTSGGVVLQAHRELVETHFLANKALHSALLEVNSACLAFSRTQMFHTDDAETYTLEHFSEEMARQSQKFKALLDTFSSQIEQIVQRACREVLCSKGFFDSAAELLGLQSKKSEAADAAQDDDNTDGFSSEMHMLLSSPLSQKPPPSRQSAIRLVVSGDQSHFDATPVASPDAEIVSSLSSTPQLASSSFLLRHHFSQHSSG…
MONOS_18357	_no_hmmer_hits	_no_mitominer_bbds	2	M	0.894	M	0.81	_not_TA	N/A	N/A	N/A	N/A	_not_MBOMP	_no_go_hits	_no_go_hits	-	_no_hit	-	MSPSMRKSMFHTGYKLARSIGRTAISGARAMSRSLNLNRRRVNLNSIGQSRVQNWKQIKQTGTGKKIHRRGRKNRYRRRRVLRKYRLRKRKYFNWLYRNRAPIYYSYSQSNGTIGVYNLPLYNATSGAVEYPEDSVFLDNINVVTPQQISTQHSDYILYKSRYEMYFHYGDGRYPLNGYSHAYVRVLIFRKWGSYVQSLQSRIWSMFKYPNILTSGYVHGFRRRWLKEFGAQLYSDKLLRISDETNWVTEYKINIYPNAHTRYNSVVDTDRYYYTMVILGGFGPEDKFSNTWNTEQVSSLTLTYNMNVINYWKFVSGMPINENQIQYFSVSGLPTQDSSNRPRIAEGLLLVDSGSSGNDPAGETGASSSNPVHTSSFSIIHDDN
MONOS_18387	Tom70	Q60864-Mus_musculus-Stress_induced_phosphoprotein_1;Q60864-Mus_musculus-Stress_induced_phosphoprotein_1	0	_	0.236	_	0.042	_not_TA	N/A	N/A	N/A	N/A	_not_MBOMP	GO:0005515	protein binding	gi|1188071794|emb|SMN17857.1|	similar to Saccharomyces cerevisiae YOR027W STI1 Hsp90 cochaperone, interacts with the Ssa group of the cytosolic Hsp70 chaperones and activates Ssa1p ATPase activity [Kazachstania saulgeensis]	5.70552e-24	MSRCWACSGKTLEEGKRKSVCRGKLKKNSMEMCFSRFSVLAAVEATVVQQCLTSRLKALGNAAYQRKEYAEAIELYTRCLEVEGRNHVIYSNRSLCHYCAGEYEAALRDAEECIGLAAGFVKGYSRKGNALIKLKRLEEAKAAFERGLEIERGNEACVTGAREVEILMGSRGREERKGWQKIFDRGIEIVERHPLMQRYGCEADLYGKIRMVQSLESYPEMMVREDERLRKVEAIASGADEEEVWKIGTSGGRGRAGAGAGAGAGTRVTKTEEEEMMEWLGMQWVGDGEASLEDRRHFEAEAAKERGNKKYRKRELGEAARDYVRAVVKDRRGRGDGAEDGAGERERWGERAGERMKEMEEEEEEERREREEKGDGKGEGEGEGDCDGDGNISIGCDEI…
MONOS_18507	Tom20opistho	_no_mitominer_bbds	0	_	0.114	_	0	_not_TA	N/A	N/A	N/A	N/A	_not_MBOMP	_no_go_hits	_no_go_hits	-	_no_hit	-	MSPLAVVEAIQPSPLFLSPPAPLGEKRRKKQMKREEGEEKEKNEKNEMLKGKEEGEKDVSGVEAKEGVSVNEKSIGNDNVLSANKEAKNDKDVSTKKNKSINQKRTK
MONOS_18516	_no_hmmer_hits	Q99PL5-Mus_musculus-Ribosome_binding_protein_1	0	_	0.077	_	0.001	_not_TA	N/A	N/A	N/A	N/A	_not_MBOMP	_no_go_hits	_no_go_hits	gi|1129166355|gb|OLP77937.1|	Sperm acrosomal protein FSA-ACR.1 [Symbiodinium microadriaticum]	1.08414e-170	MEIKTMAIEDIDNPPIYTTRPGQGQARPGQARPGQARPGQARLEIGQAEWARPGQARPGQARPGQARPGQARPGQARPGQVRPGQVRPGQARPGQARPGQARPGQGQARPGQARPGQARPGQARPGQARPGQARPGQARPARPGQARPGWPGQARPGQARPGQARPGQARPGQARPGQARPGQARPGQARPGQARPGQARPGQARPGQARPGQARPGQARPGQARPGQARPGQARPGQARPGQARPGQARPGQARPGQARPGQVRPGQARPGQAVGQARPGQARPGQARPGQARPGQARPGQGPGQARPGQARARPGQARPGQARPGQARPGQARPGQARPGQARPGQARPGQARPGQARPGQARPGQARPGQARPGQARPGQARPGQARPGQARPGQA…
MONOS_18518	_no_hmmer_hits	Q99PL5-Mus_musculus-Ribosome_binding_protein_1;Q99PL5-Mus_musculus-Ribosome_binding_protein_1;Q99PL5-Mus_musculus-Ribosome_binding_protein_1	0	_	0.298	_	0.055	_not_TA	N/A	N/A	N/A	N/A	_not_MBOMP	_no_go_hits	_no_go_hits	gi|1209696477|gb|OWR48861.1|	trans-sialidase [Danaus plexippus plexippus]	1.24399e-141	MIRGLGEIISSTYSQTLNQVRLGQARPGQARPGQARPGQARPGQARPGQARPGQARPGQARPGQARPGQARPGQARPGQARPGQARPGQARPGQARPGQARPGQARPGQARPGQARPGQARPGQARPGQARPGQARPGQARPGQARPGQARPGQARPGQARPGQARQARPGQARPGQARPGQARPGPGQARPGQARPGQARPGQARPGQARPGQARPGQARPGQARPGQARPGQARPGQARPGQARPGQARPGQARPGQARPGQARPGQARPGQARPGQARPGQARPGQARPGQARPGQARPGQARPGQARPGQARPGQARPGQARPGQARPGQARPGQARPGQARPGQARPGQARPGQARPGQARPGQARPGQARPGQARPGQARPGQARPGQARPGQ…
MONOS_18520	_no_hmmer_hits	_no_mitominer_bbds	2	M	0.723	M	0.532	_not_TA	N/A	N/A	N/A	N/A	_not_MBOMP	_no_go_hits	_no_go_hits	-	_no_hit	-	MGYCNVLRRIFTRSFFDTSLSRKFEQMIANEVKKKGEKNEKLLIGLCECCVTLRYIISPELFSICFPYLLKVVLKKEENEETQKEVEIALLALRHANYRKGIEELYLNEIIEIIRYHQEHHNLTQLAYQSTWEFLMSRPYFDDESLEEVVVNELCFCKEAKREIEELSKSVDWRRTEEEKERGKKGKEEIILLEWLKTLDIYFYCCRLRIEEINGLLKASFRFIEHQGIITKK
MONOS_18543	_no_hmmer_hits	Q9BVK6-Homo_sapiens-Transmembrane_emp24_domain_containing_protein_9;Q8R1V4-Mus_musculus-Transmembrane_emp24_domain_containing_protein_4	0	S	0.037	_	0	_not_TA	N/A	N/A	N/A	N/A	_not_MBOMP	_no_go_hits	_no_go_hits	gi|914614993|ref|NP_001299527.1|	transmembrane emp24 domain-containing protein eca precursor [Papilio xuthus]	3.6511e-23	MFFILFSLIQITDSFLIPVQEGKEFCVSDDYATETLVQVKYKFEVHKNETNRRPVGVTVSVVDPNGADILRSEQKPSGLFSFTSMVPGEHQLCLATNSSFLSSKRTLYLSMEVKTGFGESIADQEANEAPEVFLKRLESKMHMIEAEQKYYLQRHNELITTESNNALRIVIFHIIQILIVIGFGYLQLRFFIKFLKLRKII
MONOS_18556	_no_hmmer_hits	Q08959-Saccharomyces_cerevisiae_(strain_ATCC_204508_/_S288c)-Phosphatidylglycerol_phospholipase_C;Q9CRY7-Mus_musculus-Lysophospholipase_D_GDPD1	0	S	0.066	_	0.005	_not_TA	N/A	N/A	N/A	N/A	_not_MBOMP	GO:0006629|GO:0008081	lipid metabolic process|phosphoric diester hydrolase activity	gi|833482524|ref|XP_012766660.1|	glycerophosphoryl diester phosphodiesterase, putative [Babesia bigemina]	7.37097e-21	MLSILIAILFNAKCIMVVGHRGNGCSHPECLNQYPENSIPSYLEAIRVGADAVELDVWISRDNQVVVTHRSDPGPTDSLNASIVPEKKGMRTPLSGEYLHSERHKNRVKAPWSLEKPDSRLYLSDEYTKAYEPPLYIPLLATVFKEICPTGKKIIVELKGDNPEIAPRVLNIARMLGVESCIHTLSSFYWKKYQNPTFSVPADLFEPIRNITTVRKALLFNRMPSNWEFPFRAAEYYGAQYFHPHCNLVFNETFQNKIIEPAHRMGMNMSCYFSAGNPDTEPVLRQYVNSNMDEICTNNPGLLRRILDEEERKKTIEKMKKKEFIGI
MONOS_18561	_no_hmmer_hits	O70251-Mus_musculus-Elongation_factor_1_beta	0	_	0.055	_	0	_not_TA	N/A	N/A	N/A	N/A	_not_MBOMP	GO:0003746|GO:0006414|GO:0005853	translation elongation factor activity|translational elongation|eukaryotic translation elongation factor 1 complex	gi|544210450|ref|XP_005535626.1|	eukaryotic translation elongation factor 1 beta [Cyanidioschyzon merolae strain 10D]	9.73821e-42	MSVDLATLNVTLSTSSYLEGCYPSKKDAETFEKINLADLKHHAHVRRWYNHIASFCPCQRASWKSKDEKEKKDDDFELFDDDKKKEAKKDEDDFDLFGDEDSEEEARREADFDRRAKEAQARIDAKNKAKGKVDIAKSMCIMEVKPYDDETDLQELAAKVRAIQKDGLTWGEHKLVEIAFGAKKLQIGFVIEDEKVPSTEEIQEQIEEFDEVQSADTVSINKM
MONOS_18563	_no_hmmer_hits	Q8C407-Mus_musculus-Protein_YIPF4	0	_	0.054	_	0	_not_TA	N/A	N/A	N/A	N/A	_not_MBOMP	GO:0016020	membrane	gi|471225254|ref|XP_004031354.1|	Yip1 domain member 6 protein [Ichthyophthirius multifiliis]	6.36123e-43	MTSFMDPLPSDEGGEMSDDVLTLEDSDTLNESVMESILRDGRSIVQKLAVVLIPSRRKDLQKELRNWDLWGPLLICLTLACCLVGTKSSKKDPSVLFSIVFVVMWLGSTAVTVNITLLGGQISFFQSVCLLGYVAFPFAAIALIGLILSYTAGLLATTIVKGVLGIAALVWALIALIPMFRSVVDANRVVLALYPVCLFCVSITWLSITS
MONOS_18571	_no_hmmer_hits	Q9CX13-Mus_musculus-Protein_cornichon_homolog_4	0	S	0.005	_	0.002	_not_TA	N/A	N/A	N/A	N/A	_not_MBOMP	GO:0016192	vesicle-mediated transport	gi|1183367445|gb|ORX93598.1|	ER-derived vesicles protein ERV14 [Basidiobolus meristosporus CBS 931.73]	1.50409e-20	MITTGVVVAGGFIFFIFLLLCFWELYITTTLGDLEADAISAKDLCDQINPFLLPEYVIHAVITLFLLFIRKWIFALFNICLVAFNFRQLYKKKHLFDCMELRRNDVLNQQKKMHYLKLGFFVVCFIWSLISFIVDLVNRIIN
MONOS_18584	_no_hmmer_hits	Q9D0B5-Mus_musculus-Thiosulfate_sulfurtransferase_rhodanese_like_domain_containing_protein_3	0	_	0.043	_	0	_not_TA	N/A	N/A	N/A	N/A	_not_MBOMP	_no_go_hits	_no_go_hits	gi|1071039726|ref|XP_018281646.1|	Rhodanese-like protein [Cutaneotrichosporon oleaginosum]	1.31561e-17	MSTQKHITPGYIEQDELISLLDKNPLDVIIVDVRDEDYENGRLPRSIHYPSDTFLLNLNDLITEIANMKPIPTHIVFHCYLSQRRGPKSAKYFLELSSSRLPHCVVSILKGGWEEWYIRFHGDQSKVKPIENKDE
MONOS_18585	_no_hmmer_hits	Q99LL5-Mus_musculus-Periodic_tryptophan_protein_1_homolog	0	_	0.063	_	0	_not_TA	N/A	N/A	N/A	N/A	_not_MBOMP	GO:0005515	protein binding	gi|268638131|ref|XP_643620.2|	WD40 repeat-containing protein [Dictyostelium discoideum AX4]	7.18292e-110	MMDIERPAEEAATQQKATEEHGHKQIYTYEAKLPIFSLDWSTRKEYPYRLVFSTFSEKAVNSLSVIQLDEASRSLKHVASIEHGFPPTKVMWMPYANSDKPDFFACTGDYLRIYEMKSNGIELRSCLNSQTLGSDYHAPLTSFDWNFTEPNIIGTSSVDTTCTIWDIQNERATAQLIAHDKEVFDIAFTTGQHVFTTVGADGSVRLFDLRNLEHSTIIYESPKYTPLLRVKWSHVEPNYLATLIMDDPTVIILDIRQPSLPLLQLKGHAHATTSMDWSPSSQHFIATGSEDQHTFIWDIRPDKKEKEKQREIKDPYLSYDAHRPINCVSWSQQHSSWLSVSMDNLLQILRL
MONOS_186	_no_hmmer_hits	A0A0U1RPJ4-Mus_musculus-E3_ubiquitin_protein_ligase;A0A0X1KG60-Mus_musculus-E3_ubiquitin_protein_ligase;Q3U319-Mus_musculus-E3_ubiquitin_protein_ligase_BRE1B	0	_	0.066	_	0	_not_TA	N/A	N/A	N/A	N/A	_not_MBOMP	GO:0004842|GO:0010390	ubiquitin-protein transferase activity|histone monoubiquitination	gi|1013939319|gb|KYQ93008.1|	RING zinc finger-containing protein [Dictyostelium lacteum]	4.5218e-20	MSIPSTEEGLDIVTLKEQNKNLARLLEVEKQRIKDKATEFEKLNESSKQFLRLFQINCDFDAQVFSRLQRIKRQLLRKQDEASELIEETPFPQISYEDMHSENVIQKRHELLDSILSGVEEFCRQNEIEKQVQSLNNAEGKNEINDNMEVNRLKCMNEQLKKELNENLDRLKRAETENSEVKAKLLVENNTITNQSYDILYLESEMKQVRLAAIRKEEKYKEEISNLKQSLTAFQAHPIASIEEVHNGSSPASDASPHSPDAQLSSSSPLHPSPSASPASNTSAGASASDAAVQQLQRELEALKKEREKQDEELTRLVTVAREAEDAVSEMKAQPPAVEIIQRTETFLELKGRVAMLVKEKERLERETERRDQARVAAEQTAAAMEAALEQLKEEQAEF…
MONOS_18600	_no_hmmer_hits	A0A087X0X3-Homo_sapiens-Heterogeneous_nuclear_ribonucleoprotein_M	0	_	0.167	_	0.006	_not_TA	N/A	N/A	N/A	N/A	_not_MBOMP	GO:0003676	nucleic acid binding	gi|1183360567|gb|ORX87929.1|	RNA-binding domain-containing protein [Anaeromyces robustus]	7.19915e-16	MKSRVLFVGNINFSTTSEQLREYFSEAGNVDEIYIPQKYGKNAGYSFIIMRTPEEAERAVEMFDRKELDGRMIGVEISQKNPSEFSKYSTPKPKTQEIKMNQRRTFRSFRGSGTATPSSFSSFQPRSKQIMIRNFPVTASMLDLQLCFKGFSIRKALILGQSYPEGDITSCFVEFSSENEVEQILGGHKTFKIDPFVLDIIISPRKINEIL
MONOS_18608	_no_hmmer_hits	Q12339-Saccharomyces_cerevisiae_(strain_ATCC_204508_/_S288c)-rRNA_processing_protein_UTP23	1	_	0.305	M	0.831	_not_TA	N/A	N/A	N/A	N/A	_not_MBOMP	GO:0032040	small-subunit processome	gi|340709813|ref|XP_003393495.1|	rRNA-processing protein UTP23 homolog [Bombus terrestris]	7.04002e-25	MKVQRLKKAKKALRLFKTFFNLKSPYCILLDCEFLKSVLHYGVDVHDQMRKLFCEPCRLFVTPCVIREIKKNPESEVAPLLKLAKTCEMHYCHHEENCTERQCILSLIDVEDRKFCMAVQNHDDRRILREIPGVPLIHMNLNVIVVEPPSKRSTEFAENERSKQRANMMLSAERGIRIYKQTIGKDEEAELLTAAEAARQRKALSSKSLIRQPDSVQEEKLPFDVQHHRKVAKGPNPLSVKKKQQKERFQTPKQKKQQLEREEAKDSKPVSEVVSNTPQTRTAEANQKKKRTRKRKIRETDEEDIGSTATNISSSKTILDEDEDEDLDISIKTKKVKDN
MONOS_18613	_no_hmmer_hits	P24668-Mus_musculus-Cation_dependent_mannose_6_phosphate_receptor	0	S	0.02	_	0.002	_not_TA	N/A	N/A	N/A	N/A	_not_MBOMP	_no_go_hits	_no_go_hits	gi|1229135469|ref|XP_022079683.1|	cation-dependent mannose-6-phosphate receptor-like [Acanthaster planci]	2.93505e-07	MSKHISLMLTIALATISCLQSKVTIDDYDLSSLKQDKPFEVEITDNNLRFRVRDVIKDYEGTPCDCETCVAQLITLQTNYCQCIGDNETEEFKPLADESQGFSLIYNYTENAPKVFQLNMLCGSKSEPKGKENGNTVTLTWTHPAGCLPKKPSVHPEKKKLSFGSIMLIIIASLLFLYFAAGIPLMFFAFKKRGIDIIPFGKVWMKLFALVKDGCLCLVSPLCKRKQGYAEVKDTSAV
MONOS_18679	_no_hmmer_hits	Q9NX47-Homo_sapiens-E3_ubiquitin_protein_ligase_MARCH5	0	_	0.075	_	0.001	_not_TA	N/A	N/A	N/A	N/A	_not_MBOMP	GO:0008270	zinc ion binding	gi|1263138846|gb|PFX34970.1|	E3 ubiquitin-protein ligase MARCH3 [Stylophora pistillata]	8.74031e-13	MADEQLEADEIMCRICRVDDPEMNLVRPCNCTGSIGFLHLECLHEWIQSCAESHREWKTCEICHAEYKIRFVPKPFLKWSPPRLSPQAIAAVTLQIIGLLIVFAYLSISFIPSLVKTLITESDWTFLMILDFMKEICFDLWMVSLLFWLIVLINHNLWIPWRSQNLTLTPLKGVSVIKKSKLLPESSSSSSSSSSSSSVQVDIGSSESASGNGTKSAIELMQMSTPYMSQTHGDEADLMPIPSMEEHSDTDTTPLLTQHS
MONOS_18704	_no_hmmer_hits	P61804-Mus_musculus-Dolichyl_diphosphooligosaccharide__protein_glycosyltransferase_subunit_DAD1	0	S	0.178	_	0.004	_not_TA	N/A	N/A	N/A	N/A	_not_MBOMP	GO:0008250|GO:0016021	oligosaccharyltransferase complex|integral component of membrane	gi|294873812|ref|XP_002766749.1|	Defender against cell death, putative [Perkinsus marinus ATCC 50983]	1.75235e-18	MMSVISSTWKKYRANNAVLVQFLDLFIIFCAFMTVSVFAYGIVFSTAPYNAFISAIFACAGPLVFTVNLRMQLTDPKEFFNISPEMSFMSYLACNGLIFFIISSFLG
MONOS_18705	_no_hmmer_hits	Q8R2P8-Mus_musculus-Lysine__tRNA_ligase	0	_	0.055	_	0	_not_TA	N/A	N/A	N/A	N/A	_not_MBOMP	GO:0000166|GO:0004812|GO:0005524|GO:0006418|GO:0004824|GO:0006430|GO:0005737|GO:0003676	nucleotide binding|aminoacyl-tRNA ligase activity|ATP binding|tRNA aminoacylation for protein translation|lysine-tRNA ligase activity|lysyl-tRNA aminoacylation|cytoplasm|nucleic acid binding	gi|1137249902|gb|OMP07218.1|	Lysine-tRNA ligase, class II [Corchorus olitorius]	0.0	MEQNAKAELAEEKKPEGAEAGEGASGAPGAPLSKNAQKRLAKLEAAQKKKEEKEAAKREAAAKREAEGKGSAGEGKGSHADEEENVDPRFYFENRKKVIYGESKDERNPNYPHKFGVTLSIGEFIEKYGALEAGARVEADTVSVAGRIMLLRRQSAKLVFYDIHNDGQKIQLMCDLRAAESAEEFAAVHDKLRRGDWVGAVGHPGKTKRGELSLFPSKVVLLSPCLHMMPRVVKDQELRHRMRELDLMFNPESLARFKTRSRIITYMRQYLNERGFLEVETPILNTIAGGATAKPFVTHHNTLDIDMYMRVAPELYLKRLIVGGMNRVYEIGRLFRNEGMDQTHNPEFTSCEFYAAFLDYNDLMELTEEMLNGMVKMLNGGRETVVLRDKEDPEKLVEV…
MONOS_1915fu3836	_no_hmmer_hits	G3V213-Homo_sapiens-Adenylate_kinase_2__isoform_CRA_a;F8VZG5-Homo_sapiens-Adenylate_kinase_2__mitochondrial;XP_012898984.1-Blastocystis_hominis-uncharacterized_protein;AIW49871.1-Mastigamoeba_balamuthi-mitochondrial_adenylate_kinase	0	_	0.109	_	0.002	_not_TA	N/A	N/A	N/A	N/A	_not_MBOMP	_no_go_hits	_no_go_hits	gi|1176104897|ref|XP_020623269.1|	adenylate kinase 9-like [Orbicella faveolata]	1.89659e-26	MINSLVKPTAIRPLLDDPSSFDLTFEGQQLVDSQTKPLSFAVVGPSLSGKTTLAKLIARSFGSVFISPETAVRSCIRRKNEIGRKISSVLSSGQAIDDALVLEAVHAMLKLEEVAFRGYVLDGLPTTIEQSKFLFSQKFDSAQVQSPNKGSRTTSHQLSSQQRTSSPSQLRPLSPSRSSSASSSARRPSSPSRPLTPPMRLGSPYSQRPSTPHNDGSSQARLPPLAGTTSSSSPSAPEVRSSTPSHIPPYPSSAIRPFETVAEQKVRLEAEQYAREAEERREEREAVEKYCERQDALRAEVLPPDVFIVLEVSKETQNERRQKLWINPVTLRTHSICIEDDVVAKMMGKREKRRRFGAGPSAITASGFDGMMYGKMPGDEGREDSWRMIGRVGRGSEEG…
MONOS_2016p1	_no_hmmer_hits	P09405-Mus_musculus-Nucleolin	0	_	0.459	_	0.02	_not_TA	N/A	N/A	N/A	N/A	_not_MBOMP	GO:0003676	nucleic acid binding	-	_no_hit	-	MSQFKNFALQHMILRSGNGNNPQETTLFGVHLSPVPPGVTEDELRRAYDVYGKIVELSLIRKKSNLDQPGYAFLRYESLDSTYKALDDPNPPFVLNSVTGKRIQLKAAFADSKNCVFVVNLPLNMNEHQVKETLEKLSCIPIFQFVLGTGTEGESKGYGWATYSSHSIAVNAMNKLSGSIIEGSTISVSFAKRRGFDPRLLEGVTSLFVKGLSVETTRENLTKAVTALLPATASRCLKSVSIPKDTATGRLMGHAYIHFKCKESAEVGLKVFEGMEVDGRVLHVEWALPHDMRKGPKGKDAGEAKEKKIEDESKMCPHQKAKEKLSSAAAQSGTSSDIISQGHVYQPRTLAGTQNLTSPSSSLYSGSTAKFPSSNTSSSSSSFPPFTSNSPSSAAGAPP…
MONOS_203	_no_hmmer_hits	Q8CFE6-Mus_musculus-Sodium_coupled_neutral_amino_acid_transporter_2	0	_	0.21	_	0	_not_TA	N/A	N/A	N/A	N/A	_not_MBOMP	_no_go_hits	_no_go_hits	-	_no_hit	-	MVEEHTVPAPGAVKKKPASFLSATTNIVNTIVGAGTLGLPFAFAKAGFLPALLIYVFMLAVSYLSLDYLVEVADAIGVYSLGDMAAKLFGIYGILAVAICTFIKCFGVLWSYTILAVDFAISLILGFGADPNAFYVSRWFLSLIIAFFIFQPLSWFRRVDSLKIVSGFALLAMILCVVIVFFRFIVPYEIPPKPSMSPEVVHPSVTIIQTFSTLCFAFGSQQTIPMIQNEVRRKSAKTMRGVVIVSLGTVTVIYLFSAIFGYIQFTDLFFTASSPGNILTMYEDGDPLLMVGRAAVMLSMLLSHPLLLMPARSVLFNMIRVLIDLARDGKAKTTRKYAASGIPLLFPPRWRHNYLLCHSKVSKMSLATGVVGSILTFAAMGLAIILPSVSFVFDIIGST…
MONOS_2038	_no_hmmer_hits	P07271-Saccharomyces_cerevisiae_(strain_ATCC_204508_/_S288c)-ATP_dependent_DNA_helicase_PIF1	1	M	0.595	_	0.039	_not_TA	N/A	N/A	N/A	N/A	_not_MBOMP	GO:0000723|GO:0003678|GO:0006281	telomere maintenance|DNA helicase activity|DNA repair	-	_no_hit	-	MQKSPQRSNGIRTLHGTRVTFPHGISFIIDSPTETEIQDYSKKNSKETIKKTKAGKISERDPWSSRPRIPTALKVTAVVASEIVDTSSKRKKKKSKLNDDNLPSNSSGEIIDLTKQKGKPFKRDKHAIIQEYEYFPPEQRKFSDKSPLEKEVVVCEEESLFDEISEDVNSQNELSSHQTSSSSDIVSSKSSKKNDHAKEKHKKEKKSKKSTHKGYTLWYSDNNTELNDSTSKILKKEDSDKNEASHSAGTIQKIKKKERDDATKSTATSKSSSSNSSHSLNPSNSSNSSNSSNSSTVPHSLTSSASFPLNHSSSTAHQVPTNTQSFRQNSLKTTQSNSSSAPSASSSSSAANNTTNRKHSLSSSSNPSHFASSSASTASSASSASSTALTAPSIQSNAS…
MONOS_2039	_no_hmmer_hits	P56371-Mus_musculus-Ras_related_protein_Rab_4A	0	_	0.037	_	0.012	_not_TA	N/A	N/A	N/A	N/A	_not_MBOMP	GO:0003924|GO:0005525	GTPase activity|GTP binding	gi|1009591193|ref|XP_015924678.1|	ras-related protein Rab-4B-like [Parasteatoda tepidariorum]	8.01515e-75	MEGEYDIGFKFIIIGDAGTGKSCLLRRFIEDKFYDDTTHTVGVEFGTTIVELAWDTAGSERFRTLTQSYYRDAVGVILVYDITNRDSFNSITHWIADARQRVHPQACCIILGNKVDMEDDRDVPFLEGARFAQENEIPFLETSALTGDKVDEAFLKCARSILTKIEEDVIRPETYGSGISVQPSFLSAHDMEELPPDDTVPITLHDPKPSRNGGLCEGC
MONOS_2064	_no_hmmer_hits	Q922I7-Mus_musculus-MCG13402__isoform_CRA_c;P26599-Homo_sapiens-Polypyrimidine_tract_binding_protein_1	0	_	0.292	_	0.053	_not_TA	N/A	N/A	N/A	N/A	_not_MBOMP	GO:0003676|GO:0003723|GO:0005634|GO:0006397	nucleic acid binding|RNA binding|nucleus|mRNA processing	gi|1149803605|ref|XP_020161893.1|	polypyrimidine tract-binding protein homolog 3-like [Aegilops tauschii subsp. tauschii]	2.4288e-71	MATLIKLLTKFSMDQRAMQKETQTSKVVHIRNLPNTATENDIMQLTSKYGTVSKIILMKNKYQALVEYANLVDSQAFIIEMNMTNSMFLGSRIYVQYSKYQSLDSYTTKTTPAAPSFSEPEPSRVLLATIMNVKYVIDVNVISQVFSPFETNSRRTVEKVIVFRKPAGLHALVQFSNLASAAKAKNELEGKNIYTGCCTLHVTYSVEKELEITENSELARDFTNPSLPYKKTPSESFQIPSADSSAMGPRGRDNRPVLSSTAAAASSSSRMLMGMMLPDSSLILPHSVVLVSNVPAEKMSITEIFNLFSNYGIIKRVKVIHSDHSKVLVQFTSPDMARSAISNLHGCTLFGSTLSVVASKFDTIQTPIPKAGGGDGLTVDFQETKLNRYKFGSEFHTKG…
MONOS_2077	_no_hmmer_hits	Q9EPN1-Mus_musculus-Neurobeachin	0	_	0.553	_	0.007	_not_TA	N/A	N/A	N/A	N/A	_not_MBOMP	GO:0046872|GO:0005515	metal ion binding|protein binding	-	_no_hit	-	MAQRPPIRNAQPSEPLKKSAKSSQEYRLIRQATSLREKWDKYLKIQANETNETILDEIIVAFAHNFTAANKSMVEFAFPGVSMFCACASQRFIELSQKHLFIGENAKKSVLIDIYGDELFSYYLNVLLCLTCDCGFIPQMNKTHLASVFVLLFHRIVVNLDMSYDILSASLTSLITHIERMMKSLLSHPMALRSLIVTDTFSVLFDVGQRLKTSIQRCQTGMPNMETYNDTPSWLVHPLSTRIVDAWFSICEAVISAISLESDILVDETDLVDGENKGNVEVFVQNEEFSGKRKENERGENKDVEKHVQKEKEKEKDIERSMEEKKEKEELDLSEQKNEEGASQGEDSIENSSKSEKEEASLKDEVNEVKTEENEKENDEKNKERQKEEMLWEMLLKIQ…
MONOS_2202	_no_hmmer_hits	P97821-Mus_musculus-Dipeptidyl_peptidase_1	0	S	0.016	_	0.075	_not_TA	N/A	N/A	N/A	N/A	_not_MBOMP	GO:0006508|GO:0008234	proteolysis|cysteine-type peptidase activity	gi|86451908|gb|ABC97349.1|	cathepsin B, partial [Streblomastix strix]	1.96587e-132	MISVKNMLCLFLNLLALSLSLDLNTIVNEVNTRSDVSWVAGRNPRFERMTRAQFRSMCGARKTPESEKIYLPTKVLDNIPEEFDAIKEWPSCETIGTIYDQGHCGSCWAMASFESLQDRFCIHSNGSMKPLLSGQHLTSCCPGSNGCNGGWQSKAFNFIKGNGITTEECIPYQMGTCKHPGCSMWKTPKCNRTCYPNTKIPVDKEKYYVRTYGNIARKEAAIQTEIMTNGPVTGSFTVYQDFATYKSGVYHHVSGGYDGLHAIKIVGWGVQDGVKYWKVVNSWNTDWGMDGVFLIKRGNNECGIEGDIVVALPKI
MONOS_2221	_no_hmmer_hits	Q99JR6-Mus_musculus-Nicotinamide_nicotinic_acid_mononucleotide_adenylyltransferase_3	0	_	0.069	_	0.002	_not_TA	N/A	N/A	N/A	N/A	_not_MBOMP	GO:0009435|GO:0016779|GO:0003824|GO:0009058	NAD biosynthetic process|nucleotidyltransferase activity|catalytic activity|biosynthetic process	gi|318037265|ref|NP_001188162.1|	nicotinamide/nicotinic acid mononucleotide adenylyltransferase 1 [Ictalurus punctatus]	6.60363e-41	MQAESSCLFNWIKRPTCSDENPIVIFLSGSFNPPTNMHFRILEIAKRTLEIKGNYTVLGGIISPIAVTYGKPGLLDGPTRVEMCKLGCLHSSWIGVDDWESVQPAWVRTAVTLEILHERLSKVLLTNDFSIAFVMSMDNLEAMTNPKIWDPAFFPRLFKFKLVCCGREGKKFEEVVEHESLRPYKAQIYKAFEEPRNDISSTFVRELLAHSESVRYLIPDEVASFIEEKQLYKAVEDEKKDETSTQK
MONOS_2273	_no_hmmer_hits	A0A0M3HEP7-Mus_musculus-Phospholipid_transporting_ATPase	1	M	0.625	_	0.021	_not_TA	N/A	N/A	N/A	N/A	_not_MBOMP	GO:0016021|GO:0000166|GO:0000287|GO:0005524|GO:0015914|GO:0140326	integral component of membrane|nucleotide binding|magnesium ion binding|ATP binding|phospholipid transport|ATPase-coupled intramembrane lipid transporter activity	gi|66825131|ref|XP_645920.1|	P-type ATPase [Dictyostelium discoideum AX4]	0.0	MRKQNNFSLFFLKSHNYSTKMSPQQKERNTHREILIGQPQPIKYKNNFVSTTKYNVFTFLPKNLFEQFCRLANDYFLLIAILQVIPGLTTLDPVTSILPLVFVIIVTMAKDLLEDLRRYSSDRAANGKETQVWMENSWIKTKWKDVKVGDFVKVECDQLIPADIVVFYSPLDQGMFNIETTNLDGETNLKTKQSIQFETNQACLEQGPGKLFGSITCDEPNPHLYVFGGVLKMEGSKDIAIDNSNVVLRSCSLRNTPFVYGIVVYTGHETKIMKNSGKSPRKKTKLEKILNIFVFIAFGFQILFCLFCAIMCGIFYLRVKDHWYLKAVEENAGERGAISFLTHVILFNTLIPISLYVTLEVVKLGQVLFINCDRKMYHEQTNTRANARTSNLNESLGMI…
MONOS_2316	_no_hmmer_hits	P19944-Rattus_norvegicus-60S_acidic_ribosomal_protein_P1	0	_	0.031	_	0	_not_TA	N/A	N/A	N/A	N/A	_not_MBOMP	GO:0003735|GO:0005840|GO:0006414	structural constituent of ribosome|ribosome|translational elongation	gi|76159841|gb|AAW26900.2|	SJCHGC09468 protein [Schistosoma japonicum]	1.05113e-19	MATKEELACVYAALILHDDKIAITKDAIQAILTAANVKVPAYLPVLFAKMLANKNIEDLLFSGGAVAAPAPVAAAASSEPSHKDDKKKGDDKKKKEEEKKKVEEEEEQDLGGLFDFCLMLQISFIIFHFLKSFLILKNNITFFERRANISF
MONOS_2321	_no_hmmer_hits	P63158-Mus_musculus-High_mobility_group_protein_B1	0	_	0.098	_	0	_not_TA	N/A	N/A	N/A	N/A	_not_MBOMP	_no_go_hits	_no_go_hits	gi|970662015|gb|KUF99435.1|	Sodium/hydrogen exchanger [Phytophthora nicotianae]	1.98653e-22	MADIVLPKGNGKTLGEIEKISQNIENDENQQTLHDLSEALFGQQHSTEAIRTALTDFKGFKADSKFETDLKTRLKGFKQDKLKNCLKLVNQVSGGPKEEQIERLVKFLSFPIDGKVQLPAKPAKESTQETSSANQSEKTKKMRLGDEEEEEESEEGGASEEGEGEGGKKKRRTKKKKDPEAPVHPLSAFFLFGNDIREKVVAELTEKKGEKPKIAEVGSELSRRWKELDEESKKPYNEDAEKRKQKYLEEKKAYVESGKEAAWKKKMAEEEKQDDSSDGEEGGKKKKSKKLVDPNAPKHPNSVYIIFVTKMRQKVIDEMKGGDDAAHVAPKDIMTKIGELWRALSDSEKEEYQKLADEEKKKYQAELEEYNKSDKKKEWDRKMEEEEKKAKEASKKKKA…
MONOS_2371	_no_hmmer_hits	XP_012894507.1-Blastocystis_hominis-uncharacterized_protein	0	S	0.05	_	0.005	_not_TA	N/A	N/A	N/A	N/A	_not_MBOMP	_no_go_hits	_no_go_hits	gi|67477380|ref|XP_654172.1|	metallo-beta-lactamase family protein [Entamoeba histolytica HM-1:IMSS]	2.84153e-43	MNLNELRSNCTLIFFPAFCFLEKPLYFFNSIMSLEVVYFPVGDLQANTIIVSDPKTKDAVIFDAGGNIPKILDAVKKADVKVHHVYYTHGHFDHVDLSGVLAKELQCPVTLHPADNDLYRNSPTLMRMLGVKCSFATVPPVDVHHEGDKIRVGDVEGVILHTPGHSPGSCSFSFPNLLISGDTLFQGNYGRTDLPGGSMEQLRKSIKETLFSLPDSTRIICGLLFISCKEFHF
MONOS_2386	_no_hmmer_hits	D3ZPU3-Rattus_norvegicus-Very_long_chain_3_oxoacyl_CoA_reductase;O70503-Mus_musculus-Very_long_chain_3_oxoacyl_CoA_reductase	0	S	0.009	_	0.008	_not_TA	N/A	N/A	N/A	N/A	_not_MBOMP	GO:0055114	oxidation-reduction process	gi|971514876|dbj|GAQ83330.1|	17 beta-hydroxysteroid dehydrogenase type 3 [Klebsormidium nitens]	9.40944e-36	MIGFIFYLCGFLFLFSLLSYIIPQIMISILPEQNLKKRYGKSWAFITGGSSGIGRSLAFKLAKQGMNLIIVGRAGEKMENTVHEIQTKFKDIQVKSVFADLSADPVVTTQAVLQQIEGLDISFIALNAGSGVPERMSRPNAKSLDLFHLNIVTHQHLFNALYPQLAKRPKQNNSKFRGGVLITSSANAVFTAPFVASYSAAKAYQQHFAECLSLEAKVIGIDVVTVVPGGVATRFHIDAPPTDIKLPAPTNGQHPDAVASRALSSLGRFVECDSGLMPFGLRILAKIFDRNILLKIMMAVLPKTSLITPYVDENGNDRDAVYPESSNSKSSE
MONOS_2401fu2402fu2403	_no_hmmer_hits	Q99JY9-Mus_musculus-Actin_related_protein_3	0	_	0.059	_	0.001	_not_TA	N/A	N/A	N/A	N/A	_not_MBOMP	_no_go_hits	_no_go_hits	gi|1183420129|gb|ORY44480.1|	Actin/actin-like protein [Rhizoclosmatium globosum]	1.14847e-144	MTDKVAIIDVGTGYTKMGVAPNATPQYVIPSVIGIRDQKLSSTITKKTGLEELDFLIGDEAVTNSKAYPSEKFMSHGIVSNWDHMEKFYEQCFYKYLRLNPEDYNVMLTEPPLNSPENREYLAEIMFETFNVKGMYIAVQAVLAICATWLSKNQTSQDLTGTVVDSGDGVTHIIPVSDGAVIPSAIKHIPIAGSDFTKFILEMIRDREPALPSDEAMQIARNIKENYCYVANHMVREYEKWDAHPQDYFKKYEGVHSVTKKPYSIDIGYERFLAPEIFFNPEIYSTQHTTPLPVLVDTAIQTAPVDCRRALYSNIVLSGGSTLFKHFDKRLQKDVSAIVTKRLAEHERKSGVAPTPIETKVISHHFQRNAVYFGGSILAQSGQFASLVHTKAQQTAKEM…
MONOS_2431	_no_hmmer_hits	O70435-Mus_musculus-Proteasome_subunit_alpha_type_3	0	_	0.09	_	0.006	_not_TA	N/A	N/A	N/A	N/A	_not_MBOMP	GO:0006511|GO:0019773|GO:0005839|GO:0051603	ubiquitin-dependent protein catabolic process|proteasome core complex, alpha-subunit complex|proteasome core complex|proteolysis involved in cellular protein catabolic process	gi|1023180056|ref|XP_016293633.1|	putative PRE10-20S proteasome subunit C1 (alpha7) [Kalmanozyma brasiliensis GHG001]	1.27044e-75	MVLIKFFMTTSAVGAGYDYSTSTFSNDGRVFQVEYAMKATEKSGTAIGIKCVDGVVVACVNFQISPLVVPYSQSRILTAAKSIGLVSAGLLADGRHLASHCKETAADYKKNYHEDIPVRVLAERLSIYLQQFTQFGAYRPFGVSTIIAGYDDKPQLYSTDPAATLYGYNGVAIGKEKAQARTDIEMLPLDKLTCEQAVKEAAKILYGLRHEDEKAFELEFGWVRSTDKIFGRVPDELRDQAIEEAKKWLEEKDE
MONOS_254	_no_hmmer_hits	P61022-Mus_musculus-Calcineurin_B_homologous_protein_1	0	_	0.188	_	0.007	_not_TA	N/A	N/A	N/A	N/A	_not_MBOMP	GO:0005509|GO:0008597	calcium ion binding|calcium-dependent protein serine/threonine phosphatase regulator activity	-	_no_hit	-	MNPLHTRILSIFEKNKDERVDFRSFVSCLDVLSKGTKEEKISVAFRIYDFDGDGYISINDFLAVLKMMVGKHLQDEPASHVAEKTIHQYDKDNDEKLSETEFEDAMEGTDIENQLTITVS
MONOS_2585	_no_hmmer_hits	P34756-Saccharomyces_cerevisiae_(strain_ATCC_204508_/_S288c)-1_phosphatidylinositol_3_phosphate_5_kinase_FAB1	0	_	0.195	_	0.004	_not_TA	N/A	N/A	N/A	N/A	_not_MBOMP	GO:0016307|GO:0046488	phosphatidylinositol phosphate kinase activity|phosphatidylinositol metabolic process	gi|113631358|dbj|BAF25039.1|	Os09g0402300, partial [Oryza sativa Japonica Group]	2.24467e-57	MPHSDRVPKHKASTETNTCLQAQSLPLPKLFSSTVESRNEISFENDNKLLFSSSTRHVKTSRSHHHLNFSADTEHGFLPSLQPEKLKSTLKALHAAKISEEVAAKEDELERKFAFSFLLHSIDAVFGNYGGAWSNTNTEDSRTANIKEKSVDLLNKTTNTTYFNTEIEERNQSKCNLSSSRFQTASLPSLNSQEVLHKNSSVDSFRYAPFLLQRVVSHVNSQQSSIGAMNNHMSTFKSSQADKFLEEEKLRCLSYALPRWWVSFLHRAAAVDSINPHLFRRRLFEMIAEDNFATLAKSVLPFAGLPSFWAPLMAQALGEALSAEKGQRGVELIETKKNSHEKLSDEVKSSNNTQKQGTSNCKSITFKAQENQSTGQNQQSSSSSHLSALPFYDLTNATS…
MONOS_2648fu12816	_no_hmmer_hits	Q61598-Mus_musculus-Rab_GDP_dissociation_inhibitor_beta	0	_	0.057	_	0.002	_not_TA	N/A	N/A	N/A	N/A	_not_MBOMP	GO:0005092|GO:0007264	GDP-dissociation inhibitor activity|small GTPase mediated signal transduction	-	_no_hit	-	MIDSYDVIVLGSGLKETLITSMLSAQGLKVLQLEKSINLGCEVSPIRLDKLMPSSHISERRQLMIEQEPKFLSTYGYSAAFLAALGISPSLECEKVDSLFCFHKGKIVPVPFSEAQMVQTGLTGLTNKGKLRKFFLFLSQFDESNPSTYGNLRLNEMLFKDVLKHFKIDAESCDFLTYGLGSAENEQFLEHPALPLMSSIRRMLECSICSDQHPYLYPLGGNAALLQRAQQVSLMNGASISVGQTDVRIVCDKKSVLFGVATEGSFIHCSHIVAHPSYARHLCQNNGEIITAVLLLNHLPVKGASSETGLIIVPPKQLNRKSAVYVSFSRPKHLSSSQSASLSASDSPMPTNNSISSSSSSSSSKKYITVFISCLMETTDPVKEMEPVLKMFEPIAEKD…
MONOS_2674	_no_hmmer_hits	Q9D1E8-Mus_musculus-1_acyl_sn_glycerol_3_phosphate_acyltransferase_epsilon	0	_	0.067	_	0.001	_not_TA	N/A	N/A	N/A	N/A	_not_MBOMP	GO:0016746	transferase activity, transferring acyl groups	gi|971515003|dbj|GAQ83196.1|	glycerol-3-phosphate O-acyltransferase 3/4 [Klebsormidium nitens]	7.34597e-106	MSAVVQENLYTSPPPTDAYNIFLSGLSFVRNGLQVVVEDQFNKCFEPKKKNNWNWTPFLWVVWAFGVIIRHFILLPLRFCFLVLGNVFFAIVFTTIAPIPKSDSKTKFERWLIRQYGGMWLATFSSVVKVHGHLPTHKPNMIYVSNHTSIMDYMLLTTQETFGTVGQQYGGVLGFLQSKVIACVDNIWFDRSVNQEKGLVSKRIKDHINDPTKSRLLIFPEGTCVNNKYCIMFKKGAFEIGATVVPIAIKYHKLFADPFFNSRKMTFWGYCINLMRSWLLYADVWYLPPQQQKEGESVVEFADRVKLMICEKAHLKPTSWDGYLKHYSPSPRFMDEKQQRFCQEMTKELLTDPEMEKILSPPATSSTDKRFLSQKEEIALSPNCVRKQKELENEKDENS…
MONOS_269	_no_hmmer_hits	Q99JX7-Mus_musculus-Nuclear_RNA_export_factor_1	0	_	0.232	_	0.097	_not_TA	N/A	N/A	N/A	N/A	_not_MBOMP	GO:0005634|GO:0051028	nucleus|mRNA transport	gi|470430010|ref|XP_004338261.1|	TAP Cterminal subfamily protein [Acanthamoeba castellanii str. Neff]	3.31932e-28	MPKKPLKRFANGGNFGGKKFNGAPHYVPPPMRMQKMKNRFDPLKAQAARKRSFKLIIKGFNPTMSKGTLLNFLQDKCQRKLKIQNLMKNDEQAEIVVTTQEDSQSILALNGTRTGDGMQLTIVMDTLHVDMHNPTVKALIGYVGAHFNQQTLQLDLSFMNKAPELKNIKVNFSDATFTSYLLKALRIKARQATTLKLENNNIRTLCHLAPLSSAMPNLINLSLKDNELSNAHELDFLRELRLQNIVLIGNRLQTSKTPFDYLTDVRSRFPKLVSLDGNNLPVYQFTTDNRTRINPTPQAEYYNPSSQTEYYQKLLEGFFESYDQSRNNMGMAYTAVSTFTLSLDEQSFAEVAAGTSGQTTGPIPSIVHPNDKSIENYRRNNRNIMLQLDLGKLMERLRA…
MONOS_2699	_no_hmmer_hits	A0A087WVQ6-Homo_sapiens-Clathrin_heavy_chain	0	_	0.079	_	0	_not_TA	N/A	N/A	N/A	N/A	_MBOMP	GO:0006886|GO:0016192|GO:0005198|GO:0030130|GO:0030132|GO:0005515|GO:0032051|GO:0071439	intracellular protein transport|vesicle-mediated transport|structural molecule activity|clathrin coat of trans-Golgi network vesicle|clathrin coat of coated pit|protein binding|clathrin light chain binding|clathrin complex	gi|1142643550|gb|AQK38536.1|	Putative clathrin heavy chain family protein [Zea mays]	1.41176e-97	MDTPLRVQQLIDLKTIGLDSSSISLNTTHLLSDHRIFCQTDIDGKKQIIVLDPHNPMGKSQMTMKADSICPHPSCPLLAVKGGNMIQIFDIEKTTRIKKVTMEEDVEFMSWADDITLAIVTNDSVYHLSINDQDSPKEIFRRIPELADNKILNYQIDPSKQWCLLHGSIFDPETKTMKGNTQIWNCTKRKKQYFSSNYSMLITFPADFTDEPITMLCLVKDGMLYLNKISEGESLRMSVEIEQGSPQDVPVSMSFVSKFGFVFVLTVQNRVSVVDASSAARVATFPLTAARMLFSSAADSANEGIVAVDSAGIVFHLSLDRRALLASLARSQSHIVHAAALSIRAQLHGAEELCEEAFEKCFGEREWRIASKIVVKSPNGALRTLHTLQRFHSAEQMVL…
MONOS_2792	Tom70;Tom70	Q8CGY8-Mus_musculus-UDP_N_acetylglucosamine__peptide_N_acetylglucosaminyltransferase_110_kDa_subunit	0	_	0.168	_	0.061	_not_TA	N/A	N/A	N/A	N/A	_not_MBOMP	GO:0005515	protein binding	gi|1242765306|ref|XP_022321936.1|	tetratricopeptide repeat protein 16-like isoform X1 [Crassostrea virginica]	9.85734e-16	MTTRNKTVTVDDVIKQIASTHRRIFLTDNDPSLHIEQMNNYLKLSDVKSAAYHVKKAMQISEKDEYKITLAHIYDMLGLIFTRSGKNDEAEQAFSDAIRLVEKEWSFWAHWSIPALQRSDWKCAIERLDKAITLCSRENSKPLLMMIAYAYLIDGEEQISKSYCLECLDIDPRYSHAVQFMQDFQDRVDALCNQASLLSKKGKFVEASRVMAEAIKIQPESALLRCQRASYLRMGGSILKGKKEMTKLLTEVETDSERKAVNKELALLLNDEAIIALSEGNFEKSLSLLADAISADEQAAIIRKNRGDCFREMGDLPSAMKDYLIALKLNPGDEETLYRIAQIHAYFGKELLEAGRIEESLVEMDLAIECLPFYRSSVMTQYSPSTRAQTSVLSSSFFV…
MONOS_289	_no_hmmer_hits	G3X9K3-Mus_musculus-Brefeldin_A_inhibited_guanine_nucleotide_exchange_protein_1	0	_	0.07	_	0	_not_TA	N/A	N/A	N/A	N/A	_not_MBOMP	GO:0005085|GO:0032012	guanyl-nucleotide exchange factor activity|regulation of ARF protein signal transduction	gi|1173145650|ref|XP_020518782.1|	brefeldin A-inhibited guanine nucleotide-exchange protein 5 [Amborella trichopoda]	1.06715e-29	MSNSAAILDAFDNFIQVTSSLKHSDVCSQASHIKDEIKKENISKCNEKIITFFRSSIEIDQPQVTESILNIIHKMAEFGFLKGETDSPKDTESLSLNSVIDIVCSQKFSTTKDIQLLVIKILSMIVTSPYCVIHFQAFKEIIRTLLQFYLSAEYSIIRNSSSGVLQQLCNYFVQRIQTASGASFADFKTNINDVQANSPSGSSERSAAATAMKSQLVQDAVDMITYLCSLISLNQKEDNSNDPSATQSVKSPQPSQTPTDVQQITLALQCLLNITSKSGTILTRHRRLRNTIKNTLLQTILTAAGASKSHVFTITITLFISLLRLFPSFCITTQSDLFPIIEDDKLTSSETSQNEETKLNPSTQTEMQVDEQSKRLAESPSPSMLPSAASSPTPSPSPS…
MONOS_2899	_no_hmmer_hits	A2AFQ0-Mus_musculus-E3_ubiquitin_protein_ligase_HUWE1	0	_	0.326	_	0.001	_not_TA	N/A	N/A	N/A	N/A	_not_MBOMP	GO:0004842	ubiquitin-protein transferase activity	gi|1063863316|ref|XP_017990242.1|	ubiquitin-protein ligase 1 [Malassezia pachydermatis]	3.00814e-114	MPVFGFVPESSLHLTSAPSVVHSHAHPPLHRSAIMNSSHLHHSSHNLATNARTVQIPLPPPNLLGSSAAPILPPISLHLSSPNELSSSSPSLTPSASSISSSSSSSSSSSSSSSSSSSSSSSSSSSTTTTALTSNTNNTASTSTSTSTSTSTSTSSSTSTSSTNATVPASTFIERDIYHFELPLPSSANDHSSTVWYDPSLHLRPQIRAENRTNQIGLNTNRLSYPPPMAVTIEDEAEQEGGRGRRRSRLGFDSLDEHTIRMALGEADEDEDGRRGNQNTDFIPPIPYVPSLEQAVGAELDSVVVERFLRDNGGETQFAKTQGKKASPSSSGKTASSLSVLAKEFAEEVRNMAPSDDIRSLEHSLLTLQNVAESTDIPLTPHLPSIVTQNAHEDHFNSN…
MONOS_2956	_no_hmmer_hits	Q08945-Homo_sapiens-FACT_complex_subunit_SSRP1	0	_	0.045	_	0.013	_not_TA	N/A	N/A	N/A	N/A	_not_MBOMP	GO:0003677|GO:0005634	DNA binding|nucleus	gi|734561739|gb|KHN87755.1|	FACT complex subunit ssrp1-B [Toxocara canis]	7.68056e-59	MQTTLKDQKGIKKLVNMWKINNIFSEFIEELISLVEMDVDDQVQEVQEVLEAKPFIKKLRPTSPTPIKEEAPKEVSPTPPTIDLPPPQTSTESSSFDIPDDMDMMALLELAKKKEQMNKSSELDKYTPKVSSFADSAVSAPSYIPPYRPLSPVTSQSPSHRSTSMNSTSSFYSSNASTDSSQLLSQDPLPTQPAPSEPQPLSEADVLLIVQTLPSLPLEEQNTVVQRLIEMLKIFPQYATVIEQAILGFASTGTQMGTSAVESTRQPSDRYLSGIPPSSNFSADSTDVYSSYAGAAAQGPKANSVSADENASYLASSDAYAATSAQRTTYSPYAQPFSEAQSYQDLSYGPSMGSGFHNEMGYRASSAKGLEKHRYQEMDYEGNISHSQERDRRPMKRAF…
MONOS_2962	_no_hmmer_hits	Q9D6K9-Mus_musculus-Ceramide_synthase_5	0	S	0.037	_	0.048	_not_TA	N/A	N/A	N/A	N/A	_not_MBOMP	GO:0016021	integral component of membrane	gi|1270043338|ref|XP_022783575.1|	ceramide synthase 1-like [Stylophora pistillata]	3.70951e-12	MPCIPWKVIPQFLLLSIFIALSRFSIEKMLAKHFVKHPYFQTRQTRKLFREITSFLYYSIACAMEFTYCIKHGILKNLELCWIDYIDVISFDANRIYQTEMVYYLSATFYSILIYTSAKTQVELIVHHIVTLSLLAFSYIMSSYHMGIVMFLIHNFSEIFVCFAKAMLDLAYIDAAIVGFVLVLITWFVCRLVYFPLFAIRSTAVDCYRHMVADGRASKSLWITTLFFCFTVFVLNVSWFKRFILLLKNLIKARSDEVKESEKRKEKEKRAETCLQMSSALPEKSSPSTGSSNILPDSSVKLDESSASNKHFTSSSSSSSSKPSFDSNDLISSSGISSDSSSSLLPISRPLAEYRSPSVLSRPTLFSPSPPPSLLSKEKFN
MONOS_2986	_no_hmmer_hits	O74553-Schizosaccharomyces_pombe_(strain_972_/_ATCC_24843)-tRNA_dihydrouridine_20a_20b__synthase__NAD_P___	0	_	0.113	_	0.005	_not_TA	N/A	N/A	N/A	N/A	_not_MBOMP	GO:0008033|GO:0017150|GO:0050660|GO:0055114|GO:0003824	tRNA processing|tRNA dihydrouridine synthase activity|flavin adenine dinucleotide binding|oxidation-reduction process|catalytic activity	gi|353236428|emb|CCA68423.1|	related to tRNA dihydrouridine synthase [Serendipita indica DSM 11827]	4.15158e-84	MARGKLEGYEFWKWIGAPRYVLAPMVDGSDVSYRMLCRRYGVTLCYTPMIVASSFLWDSAYREEVFGTAEEDKPLFAQICGDDVEAMVKVAKTIEKSCDAVDVNFGCPQKYAKRAHYGAYLQDEWDLIRKIVSTLHSCLEVPVTAKFRKQFSTDRTVGLARLLEESGAQVICMHGRTRKQKGAKTGEADWEEIRIAREAVHVPFIANGSIRSLEDAEECLRITKADAVMSGEGLRRCPALFYSPSSLSDIDSSFSSSSCWSVGKPFSEASNGHTRGIGYALEYLDLCGKYCTPLDVVKEHVHRMLLSDLTTPAATFKSFDTKRGRRHWAKGKEEEKTRSLLETHWDVREKMMDAHSVEEVRDLMGMLKGRVLTDTPPPPRPARHEPQAEEEDGLDGSIL…
MONOS_3017	_no_hmmer_hits	P14148-Mus_musculus-60S_ribosomal_protein_L7	0	_	0.488	_	0.208	_not_TA	N/A	N/A	N/A	N/A	_not_MBOMP	_no_go_hits	_no_go_hits	gi|1214689092|gb|OWZ04792.1|	60S ribosomal protein L7 [Phytophthora megakarya]	6.68522e-36	MPQKKKGLPTVSEVRLKRRKIMDQRNLTSQNIKLRPRKQLEIFHHAEDFVKQHRAVERSVVHRRKVKKNFVSLKRKNDKSVNVFFVMLYQRRAIAIAKHQKAILKALRLSRQGDSTFVKNTPQNRVMLKKIEPYVTYGIPKMKMVRSLIEKHGMTLEEDVRVPLNDNSKIEKHFIEVGIDDGSIVCLDDLVHEVASGGPNFDKVMEYLEPFKLTNPSGFTKSLTLFKDGGFRGDRGKKINEFLQQCIG
MONOS_3030	_no_hmmer_hits	Q9CZ57-Mus_musculus-5_methylcytosine_rRNA_methyltransferase_NSUN4	0	_	0.153	_	0.121	_not_TA	N/A	N/A	N/A	N/A	_not_MBOMP	GO:0008168	methyltransferase activity	gi|470246206|ref|XP_004366256.1|	NOL1/NOP2/Sun family protein [Dictyostelium fasciculatum]	5.95471e-27	MTLIYRAVSNAITQYREHEGSLKTIVYTKTPASMEKRRSLILLLCQQTLKYQNVFDQLYSEISRTISNLPKSEQENYAQLNKEMIKPTKDSSLYLFTYEMLMGQDNRVKSCIIRHAHDYGEHAELLFKEPNKSFVTSEFQKFKEKKNATTNEELLPSNLQQSYATETEIPVYFRVNSMKTTLNNTVNKLIRTKKFKHIQSDIKKPTKKLDEKEQDSKCHHKNDLFHEILRQPSSNFPCSFMIDPQVYGLLVVPRWVLGTSTCLGHSGKLLEEMDVIVQDKASCVPAVILNPPPGSIVVDCCAAPGNKTIQLAEMVSGARKRDEDEWESASSSKSSKSSLSSASSSAASSGHVLAFERDHRRAVLLQKRISQSGCDELVDVLCEDFLDIDIAKAADYLKL…
MONOS_308	_no_hmmer_hits	Q9CXI0-Mus_musculus-2_methoxy_6_polyprenyl_1_4_benzoquinol_methylase__mitochondrial	0	_	0.098	_	0.005	_not_TA	N/A	N/A	N/A	N/A	_not_MBOMP	GO:0008168	methyltransferase activity	gi|1216283373|ref|XP_021626354.1|	methyltransferase-like protein 13 [Manihot esculenta]	2.65267e-52	MSSGARYGEADYWDKRYSEATTSFDWYFNYHSVVTDLLAKYDRKDIKILNIGCGNSTFAEFLVRDGYKDVTNVDISPVVIKKMEEQYHEMLPTVKWITMDTRQLSFESESFDVVFDKGTLDAILCGSNSFVNAKKMNSEVSRVLKPGGTYLVMTYGDPESRILHFEDPAFDWIVTAKEVKSSDEDRKEASIYHCYFMEKN
MONOS_309	_no_hmmer_hits	P28738-Mus_musculus-Kinesin_heavy_chain_isoform_5C	1	M	0.565	_	0.002	_not_TA	N/A	N/A	N/A	N/A	_not_MBOMP	GO:0005524|GO:0007018|GO:0008017|GO:1990939|GO:0003777|GO:0008270	ATP binding|microtubule-based movement|microtubule binding|ATP-dependent microtubule motor activity|microtubule motor activity|zinc ion binding	gi|1023229652|gb|KZT26447.1|	kinesin heavy chain [Neolentinus lepideus HHB14362 ss-1]	1.22178e-130	MASASSSGGNVKVLCRFRPLNTLEISKGGTICVDLAPDNRNVRLKIAGGDKDFTYDHIFPIEITQSEVYDVSAKAIIEDVLNGINGTVLAYGQTSSGKTFTMMGPDNYNEASAGIVPRMISQLFAAISHASRELEFTVKVSYIEIYMERILDLLDPSKGSLDIHESVERGIYVAGCTEVFCSNPLEFMELLKRGDQGRKTAATGMNERSSRSHSVFMVTVQQKNVINGAVKTGRLYLVDLAGSEKIAQSGAEGQTLEEAKRINQSLSALGNVINALTDPKVKHIPYRDSKLTRMLQETFGGNSRTVLIICCSASDTNSAETLSTLQFGQRAKKVKNEVRVNVELSVVELRKLLEKAQREIVSLKSQLQMAELELSLFQAASENEGGQPDEATMARIREL…
MONOS_3101	_no_hmmer_hits	Q6ZQ08-Mus_musculus-CCR4_NOT_transcription_complex_subunit_1	0	_	0.14	_	0.002	_not_TA	N/A	N/A	N/A	N/A	_not_MBOMP	_no_go_hits	_no_go_hits	gi|1147553871|ref|XP_020095717.1|	CCR4-NOT transcription complex subunit 1 isoform X1 [Ananas comosus]	9.09538e-28	MSFYAKKTVSSSFSELFLGISSEKELQQQPQSIINFNKEILNANEFVAHIVKRNNSSFSAAELAKALATDAMETNYKRMKRNERSAALHYSANKTKSYLQENGRKVALKGNCIEQPTANKRSKQTENIDSHFYEENDNYVQYIERRNYNIKINNQNRFYEIFDSCTKCLDPFIGSNNKPEKGFIETIRAQLENNYNHIFGKSEFDGNSSAFYRKLFDDWFDNSFIKRLEKNANVAKTKHKKNVMKESDSKKRKDEKMKRQKFNQPSLQKPSSSSSSSSTSSSSSSSSLSTSSVISSTQPSSQTTQTSSSLISSSLSKERNSLFSPLEQDTSSNKADSAQCDMSTSSQSTPSEQPSDIPLPQIEYLSLRSSPSSSSSSSSFTSSSSPSSFDLSLNSHIPS…
MONOS_3111	_no_hmmer_hits	Q9CZV8-Mus_musculus-F_box_LRR_repeat_protein_20;Q9CZV8-Mus_musculus-F_box_LRR_repeat_protein_20	0	_	0.148	_	0	_not_TA	N/A	N/A	N/A	N/A	_not_MBOMP	GO:0005515	protein binding	-	_just_hypothetical	-	MSLFVIGKQHDKLRDGLIEQEDRENISKNSVYQLGVSQSQKSHDEAKTFTGIPTPSNTHFESTLKNEEDSSVIALSLSGTPPLPPPPMPSAPASAVVGLKHLQVLKIGWCSQITHEGISALSSNCKSLSALDLRCLDLSMENQSAATSVLPSTSLASQKPISPPPVPAALYPSSVVPPPPALPQADESAMYHTPTHSPSVSPTYPMPADFPEPLPTPSPPPPSSSLPSSVTSYSISASTSSSASSSSSSSSSPQPSICIPSTKPVLPPITSLNLSFCTGVTDSFIASLASSCPTLKKLKLKSCSSLTDAAVAALAVSCPCLESLSLEDCELIGDESIRLLARHCPNLTRLEMFGCERRNKGVMLHIAAEENNVGLLRFFLANGMSIDALSTDADGITPL…
MONOS_312	_no_hmmer_hits	O54984-Mus_musculus-ATPase_Asna1	0	_	0.022	_	0.001	_not_TA	N/A	N/A	N/A	N/A	_not_MBOMP	GO:0005524|GO:0016887	ATP binding|ATPase activity	-	_no_hit	-	MSEQKSFEYEPTLQNIIDQTSLKWIFVGGKGGVGKTTCACALSILLSKFRKSVLLVSTDPAHSTSDAFCQRFSSTPSPVTGYPNLFVMEVGYGNSKDNALGSSNSGSLGDSLLSSIPGIDEAMGFAVLLRGVKKMEYDTVVFDTAPTGHTLKLLSFPQIISSFLGKFGSLGSILTQVQKMLFSSESDKDDSPEVNDNALKLLKEASEDVLMTMKDPESTTFICVTLAEFLPLYETERLIQDLAEAEIDCHNIIINQLINPPTISDESGTSSSSSTPSHSSFQCPHCASRRAMQEVYLSKAESLYPDMHLIRLPQLTSEIRTSKPLEDFSWRLIGKHQEDGKKQDSTKIPDEKKK
MONOS_3182	_no_hmmer_hits	Q9JHH9-Mus_musculus-Coatomer_subunit_zeta_2	1	_	0.263	M	0.73	_not_TA	N/A	N/A	N/A	N/A	_not_MBOMP	GO:0015031|GO:0006896|GO:0030123	protein transport|Golgi to vacuole transport|AP-3 adaptor complex	gi|551657243|ref|XP_005831393.1|	Adaptor protein complex 3 subunit sigma [Guillardia theta CCMP2712]	1.91978e-48	MGLRSLIRSAINCLIENPEQNMILSVIVVNNRGIPRLTRFYEDMTFERKKHLTKEIYNLISKRPASACNFLENTGIWGDSKSIKIIYRLYATLCFVIVCDAAENELAILDLIQNYVECLDNAFHNVCELHLIFNHEKCYAILDEIICAGLILETKSSDVLPSVDAMDKLDKASR
MONOS_3309	_no_hmmer_hits	Q8C0T5-Mus_musculus-Signal_induced_proliferation_associated_1_like_protein_1	0	_	0.381	_	0.006	_not_TA	N/A	N/A	N/A	N/A	_not_MBOMP	GO:0005096|GO:0051056	GTPase activator activity|regulation of small GTPase mediated signal transduction	gi|470241682|ref|XP_004352416.1|	RapGAP/RanGAP domain-containing protein [Dictyostelium fasciculatum]	5.81699e-36	MTFQPRPFWWIEGVKQNITFREYKSFVPLYRQHFSGVSHANYCCRDSEDKPMIISIALTNASEKSFTFCVLIRHTSESILRKPIIYRTGAVGFIKDLLHIQPSANQVLESISKDYGKLKLTKLIHPNVEEDLLQFEEIESLAYARMKVGVLFCDVNQTSEYEMFGNKDGSPEFNDFLSFLGERVELAGFSGYRGDLDTSEHHLDGPVSIYRTINPGKIECMFHVSTLLQYNPKDKQQIERKRYIGNDNVVIVFQQPGSLPYKCDTIVSDPNHAIICVTPASEEERKMYFEQKLYKRFASQPKSEEEESPSSSNNEKKEEQANEESTEGKSDEEKEKVETNSSNEERTTDKQPENESDSPKEDEKNSQTNEESETKAEDTSLAETSDSSDPKTEESDSTA…
MONOS_3346	_no_hmmer_hits	P15424-Saccharomyces_cerevisiae_(strain_ATCC_204508_/_S288c)-ATP_dependent_RNA_helicase_MSS116__mitochondrial	0	_	0.164	_	0.023	_not_TA	N/A	N/A	N/A	N/A	_not_MBOMP	GO:0003676|GO:0005524|GO:0004386	nucleic acid binding|ATP binding|helicase activity	gi|1208036619|gb|OWK62939.1|	putative ATP-dependent RNA helicase DDX10 [Lonchura striata domestica]	3.34948e-178	MITTTKHRFSALNITKETKKALEENKFFFLTDIQQKAIPKALEGKDILACGKTGSGKTLSFIIPLLEILHEKNWSREYGLGAIVLCPTRELALQIFEILRKVGKYHHFSAGLIIGGKDRKEEAERINTMNILIATPGRLLQHMDETPGFYVSDVQVFVLDEADRMLDLGFKKTLDSIIDSLPKTRQTLLFSATQTKSVSKLRRLGLYNPEYIWAIEGEDSATPDNLIQKYAVVELKHKIDVVWSFIATHKKSKTIIFFSSCKEVAFLGEAFQHLRPGVSLLFLHGRMKQMKRFQIFARFCEMEHAVLITTDIAARGLDVPTVDWILQADCPEDADTYIHRAGRTARYKSGGKALLLLLPSEEKEMVKQLKDKKIPISQTSLNTERIFPISGKLSAILAR…
MONOS_3360	_no_hmmer_hits	A0A0R4J0B2-Mus_musculus-Phospholipase_B_like	0	S	0.068	_	0.003	_not_TA	N/A	N/A	N/A	N/A	_not_MBOMP	GO:0004620	phospholipase activity	gi|449061871|sp|F8J2D3.1|PLB_DRYCN	RecName: Full=Phospholipase-B 81; Short=PLB; Flags: Precursor	2.75566e-30	MLLSIILLSQVFCLKEQHGYVHKSGDGFTMSKKNDKDTIIEVVYGSDTSKCRWQKIELLNKLNAYSEDSMKALGFAEAFYMSKEIYASVMNQKKALIQTFGADKLPDEFVKFYSDNLKWIRDQVKTNGDDTYWRHIGMILAQFDGLVEGYAKSAESGKELSAEDLWLYQGLQDAHDVKEKIQPTQENNGIPSLFLAGSSSMIARIEPEHQKELYVGHSAFGHYSGLWPRVTKRVKYMTCDKKEVMITMTGYAGQIASQDGFYLVNKKKVVAEVRQAMLEKGGFNVVTSDGVLGWMRVMVSNLMSAEGSLEDWANTHQNSSSNTDTKSVLLIDMSKFKRGKALEEGGARIIESWPGTEMSMAIGDILQKSKSIVVSASPLTSIGFEGMGHKNFIEKTVGA…
MONOS_3393	_no_hmmer_hits	P62274-Mus_musculus-40S_ribosomal_protein_S29	1	M	0.585	_	0.011	_not_TA	N/A	N/A	N/A	N/A	_not_MBOMP	GO:0003735|GO:0005840|GO:0006412|GO:0008270	structural constituent of ribosome|ribosome|translation|zinc ion binding	gi|330845132|ref|XP_003294453.1|	40S ribosomal protein S29 [Dictyostelium purpureum]	8.28712e-19	MPLQLNCHSKKFGPGSRKCRRCGNHHGLIRKYGLMMCRRCFRENTATIGFAKYR
MONOS_3439	_no_hmmer_hits	O89017-Mus_musculus-Legumain	0	S	0.044	_	0.015	_not_TA	N/A	N/A	N/A	N/A	_not_MBOMP	GO:0006508|GO:0008233	proteolysis|peptidase activity	gi|734548825|gb|KHN76896.1|	Legumain [Toxocara canis]	5.87344e-56	MNCIYFLGFLFYICENVKCVNWALVVSGSKGWDNYRHQADISHAFSLLKDNGFDDEHIIYMTYDDVPKHPKNRLPQTLFNSPNSSNVYPGSIHVDYNGKQISPELFLAVISGNSSFSKGRVINSTRSDNVFIFYSDHGAPGVLLFPNNEVLHAVDLVETLHNLSRDGHFNNCLLFVEACYGASMFKDLLKKNERVLAVSSADAFEESWACFCEDWAEEEKMQSETNNKQRFRAPGDGVICLGDEFSVGWMENVEMMKIEEDKEKGNSMKTSKKAIRYENENKGTVKAVVNNVKQKTKLSRVCVFGQKSILNEPLSSFFKAPPKFNSSSSEAENEKQNEFEQIDDDFVDAGGKETLLMDELALLASVGFRRYVQEYCDECKKKSRENNEVKRPINSNGGN…
MONOS_3449	_no_hmmer_hits	Q9D024-Mus_musculus-Coiled_coil_domain_containing_protein_47	0	S	0.665	_	0.148	_not_TA	N/A	N/A	N/A	N/A	_not_MBOMP	_no_go_hits	_no_go_hits	gi|926631828|ref|XP_013781658.1|	coiled-coil domain-containing protein 47-like [Limulus polyphemus]	1.98106e-14	MLKFFIVVYLALATQSRNSPKRTDSKHSISMLHLPSQEHYWMELGFLFILTVLGGFFIFGKRKNEKIARNIYLQLEAILKKNFSLIGDNEDIEVFKESHNCFHIFASGRKNIQTFDICLQLLPRQDLVGLLFSFFNSEKDKIIISTQFDDNVTPFIFLISHRKDELNLRSTRREIKEFTPSPPSVNDAFNRGSVQSTTERFLFLPKPFQPQLVAAPEHPLLMEEILKRGLSQIVETGFHIIRFMCTDDPYHDRSYEIINESKEKETNAGKSNETLQSSSSSSSSAAVSSDAHAKTHLAPCGYPDRLNMELALHLPSAVLSVPVDEDFDEDEQSEEEDSSSSYTSGESFHNRGASSKQKQQSTSQTTSQGLKKQHQKTFVDKDNDSSTDYRKQVPDLKQV…
MONOS_345	_no_hmmer_hits	A0A0A0MQC6-Mus_musculus-RIKEN_cDNA_5330417C22_gene	0	S	0.077	_	0.016	_not_TA	N/A	N/A	N/A	N/A	_not_MBOMP	_no_go_hits	_no_go_hits	gi|113677023|ref|NP_001038575.1|	UPF0577 protein KIAA1324-like homolog precursor [Danio rerio]	1.27673e-17	MLFMKVIFFSLVFSNILNFSYGKTIQYTKNTIKNYPECTEKDLLVATGPCNKTREYVFYFPETCTIGSLKPPKPVKLDCNLGCGVNEFFDVFAEEKKCVQCPEGHAPLSSSVTFSDWLSIPADFTLSTSGNGKNWVSTGSTVSSGTQENNAIANLSLSVDIYASMAQVSFVYQAPAVSRYSSKFIFSVDGIQTSDYLVSNTWTEYSYAIGPGHHILEWSYSTESYYTPTYNIPGVRISKISINPIGELVIACSPCPVGTAGKNGTCNVCERNTAAGVEGSTECKACDPGTHSERGSAECVAMPPCTSSDITFTLEECQRKEPGAHKRQARKTKNEMAHENADNGDRESEGDGEGEDELFRWKRYSWSDGAECIENDSNHLPEDEQVSCGECDGGMVRDQ…
MONOS_3475	_no_hmmer_hits	P49704-Saccharomyces_cerevisiae_(strain_ATCC_204508_/_S288c)-Pre_mRNA_processing_factor_31	0	_	0.098	_	0	_not_TA	N/A	N/A	N/A	N/A	_not_MBOMP	_no_go_hits	_no_go_hits	gi|1183389343|gb|ORY14473.1|	Nop domain-containing protein [Neocallimastix californiae]	4.0589e-151	MLILLDTPAGFGLYQIDDKTQIQQLNASNISSLSKFVGFTKFENMNDALSAATHITEGKLPSQLKKFLEVEVKQHHLTGDLGVADLRIGSAIKKKLEINCVFDNDLLELMKLLRGELEKVVSSDDLRKMSIGLSHSLSRFKLKFSPEKIDVMIVQAVGLLDDIDKEINTYAMRVREWYGWHFPELSKLIESNIQYAQTVKKMGQRYNALTMEFGDILSEEVETKMKEAAHVSMGVAASDDDIANIKALCEQVIDLYASRQQLADYLHNRMTAIAPNLTLLAGDLVGAKLIANAGTLLTLAKHPSSTVQILGAEKALFRALKTAHATPKYGLIYRASIVGKTSAKNKGKMARVLANKLSLTARVDALGEAPASGETGVDTSIGQRCLDQVERRQMQLDGI…
MONOS_3489	_no_hmmer_hits	O14333-Schizosaccharomyces_pombe_(strain_972_/_ATCC_24843)-Phosphatidylserine_decarboxylase_proenzyme_1__mitochondrial;P39006-Saccharomyces_cerevisiae_(strain_ATCC_204508_/_S288c)-Phosphatidylserine_decarboxylase_proenzyme_1__mitochondrial;P39006-Saccharomyces_cerevisiae_(strain_ATCC_204508_/_S288c)-Phosphatidylserine_decarboxylase_proenzyme_1__mitochondrial	0	_	0.088	_	0	_not_TA	N/A	N/A	N/A	N/A	_not_MBOMP	GO:0005509|GO:0004609|GO:0008654	calcium ion binding|phosphatidylserine decarboxylase activity|phospholipid biosynthetic process	-	_just_hypothetical	-	MGNSTSTDQQSEEQESPINILANRLHSPWLGVIRVRIKELNVPRICGRHFSATIRFGTQLFTIQAIPTEIVKQTFKQQTRLPKVFSQVETISKGSNIFPSMAFTPPSLLFCGGDFPHTKATSGVASFTASAASTEVIVSSQTANNHIQGSDECFLWIRSVSLKLRIAVSIFQKRPMPQQELQKQHQQKQKQAYQNNSNKNTDIVPTNKPKGEKKTKKDGYLGTWSISIEEALREHFIANNETLHFDDISGEEGKNAAEIFYQTFTEKSEKTVNMIKSLPSFSFTTQGFLHENPLIQDTDIFLHKYHQILASDAFIPPRVVGNGGLSAQKSSQAQAIPSPETVASSSSSSSPEALMHAHPIAGLPLINSSSSSSSASASGSQTQVFSPPLPRVVNPPSTT…
MONOS_3502	_no_hmmer_hits	Q3UFM5-Mus_musculus-Nucleolar_MIF4G_domain_containing_protein_1	0	_	0.051	_	0	_not_TA	N/A	N/A	N/A	N/A	_not_MBOMP	GO:0003723|GO:0005515	RNA binding|protein binding	gi|508704455|gb|EOX96351.1|	MIF4G domain-containing protein / MA3 domain-containing protein isoform 1 [Theobroma cacao]	4.66355e-169	MEKPLVYQPPAKLAELMQKNDDKGSVEYQRLQWMQLRKGINGLINKVNVSNLREIVKMLFTQNLVRGRGIFSRSLLKAQAAAPKFTNVYAAVVAAVNTRLPAVGQLVLIRLVTSFKKSFERNDKPVCLATTKFIAHLVNQLVASPVLALEIITLLITKPTDSSIELGTSFMKEIGSLLTEIEPNAVAKIFDNFRELLHEGEISDRVQFMIESLMAVRKEGFKEYPAVIPELNIVNSEDQITHDDILLDSPNLDPHSELDVFRYEQNFLQNNAKYEQIKRRILDGAELESESGMSEDDSDNESDEEADDEEEEGAGSEGGRRIGGASKTGGLSDSKLATEVESAEETEQKKVEFRKQLYLRIMSSVTADECTHNILSLGVAEGMEMEVVLMLIECCAQER…
MONOS_3516fu3517	Hsp70	Q61699-Mus_musculus-Heat_shock_protein_105_kDa;Q3U2G2-Mus_musculus-Heat_shock_70_kDa_protein_4	0	_	0.346	_	0.003	_not_TA	N/A	N/A	N/A	N/A	_not_MBOMP	GO:0005524|GO:0016887	ATP binding|ATPase activity	-	_no_hit	-	MLQPRKTYGIDFGTHNSIVFAPMRTFFDADQVPVDVRDFVSCALNEERKRSTPTSIFFSGRDRIIGSQSERQSAVSSLKQKIGKYKNSATKRLELFHDRYRLEQPTFKVQYGKTGEMTTFSVEQLTASFLRKLIQSSNYPGDIPPEFTQIPPEAESLTQMQRVAVVLNAPIFWVQSQKQSLATACSIAAVDLLAILHDTTASAISYGFSQMTSLFNQKKSVTLAIADFGSSGFQFSVFELSCKTDEAEGGNGERDRDRERERDRDREKENNGSSKEKKTLKIQTLSHEWSQLVSGNRITEKVRERLMETLRKEHPEQAALSESDGRMAMKVERAAEAMKRMLSTTPMANETVEFGGEVDVSFSMRREEMVALITEEVEREVRSVVQRTREDLARHREEA…
MONOS_3619	_no_hmmer_hits	P11217-Homo_sapiens-Glycogen_phosphorylase__muscle_form	0	_	0.294	_	0.003	_not_TA	N/A	N/A	N/A	N/A	_not_MBOMP	GO:0005975|GO:0008184|GO:0004645|GO:0030170	carbohydrate metabolic process|glycogen phosphorylase activity|1,4-alpha-oligoglucan phosphorylase activity|pyridoxal phosphate binding	gi|1147429484|ref|XP_020070736.1|	Non-essential glycogen phosphorylase required for the mobilization of glycogen [Cyberlindnera jadinii NRRL Y-1542]	0.0	MTTPYSYADSIAQRQRQRPVEEEKFRATDMSESLSPSQGFLTRISSGTRLLPRVNTIANRDNPEEKQKLNLLFSMRRQYLQNDTKSILQSICDHVEFRCARTKWSFDLGVAYQATALSIRDRLIELWNDTNRHFHEKNPKRLYYLSIEYLIGRLLRSNMLSLTVMNEYTSVLSQIGLKMEEVAEQEIDMGLGNGGLGRLAACYLDSMASLRLPAWGYGLRYQYGMFKQKISPDGDQIEMPDYWLENECPWEIQRNDVKYNVRYFGHVEEYKEKRIEPQQRMVRRRKASSCGSASSSTSASALPSTYAASSSSFSTQMMSADSAPLPRAQLGASSSSVPSSASDDEDDEFEWVEVTENIEKETGRIRKRWVGGDEVVARAYDVPIAGFRTLNTINLRLWE…
MONOS_366	_no_hmmer_hits	Q9EQP2-Mus_musculus-EH_domain_containing_protein_4;Q9WVK4-Mus_musculus-EH_domain_containing_protein_1	0	_	0.095	_	0.004	_not_TA	N/A	N/A	N/A	N/A	_not_MBOMP	GO:0005525|GO:0005515|GO:0030036|GO:0032456|GO:0005509	GTP binding|protein binding|actin cytoskeleton organization|endocytic recycling|calcium ion binding	gi|923129225|ref|XP_013758078.1|	EH domain-containing protein 3 [Thecamonas trahens ATCC 50062]	3.87203e-156	MKGPVNFQEKIHAHGDVIEGLKRLNRDIITPFEQSCQFQMFHSMPLRDSDFDSNPMVLLLGQYSVGKTSFIEYLLGRSYPGQLIGPEPTTDKFVAVYHGMEDNVIPGNAASMQSNLPFQTLERFGSNFLNRFNVATCSAPLLNSITLIDSPGVLSGEQQRLGRAYDFRAVVEWFALRADMILLLFDANKLDISDEFRTVIDSLRGNEDKVRVILNKADGLSTQNLMRVYGALLWSLSRVFKTPEVIRVYIGSFWKEPLKSEELKTLFQREMADLLKELGTLPRVAAQRRVNELVKRTKLCRAVAALTTYLRDEMPVFGKDKKKAEMLANLPTIYQTLASMYGFSVGDFPPPDPMRARLQGMDFMKFNKIPPPMFAEIKKALTETLPQHLNLLQPTAEDT…
MONOS_3880	_no_hmmer_hits	Q3UFM5-Mus_musculus-Nucleolar_MIF4G_domain_containing_protein_1	0	_	0.086	_	0.001	_not_TA	N/A	N/A	N/A	N/A	_not_MBOMP	_no_go_hits	_no_go_hits	gi|1183424548|gb|ORY48861.1|	ARM repeat-containing protein [Rhizoclosmatium globosum]	9.09821e-19	MLHSEALDPQLTEAVKKVRGCLNRATPETFHMFVPDLMWVIETLPTSSLTENITPVVLKFSTQSQTSLRMVAMACGVFALVPIVKNAVSHLVASHLMETLCNEIISMITDEKLSSSAEDRLTRAQQLCVIVGSLYSYGLISSEIVSDLMKAIIDPNLIPGTDSTRHHFRPLFQRGANCSMLLALVQSSWWRISRETTVISQVAALFVNALNSSRLDDSIKSSPIDADDAARGRFTSETLYSIFSPLASSASSTRSSSFGEGTVKMEGSEGALSSIMAMSKRKLSKEKQSALTTGVAEDIRRVHEYILAAVGYAITPSSSSTPSSSRQKQARASSGALRPLSALEESALSVSLAAVLDTEKKGRWWLVGSAWEKQNYDMEKVSIGSGKTEEEKKGENKKR…
MONOS_3912	_no_hmmer_hits	P29416-Mus_musculus-Beta_hexosaminidase_subunit_alpha	0	S	0.035	_	0.02	_not_TA	N/A	N/A	N/A	N/A	_not_MBOMP	GO:0004563|GO:0005975|GO:0004553	beta-N-acetylhexosaminidase activity|carbohydrate metabolic process|hydrolase activity, hydrolyzing O-glycosyl compounds	gi|1247340031|gb|PCI02146.1|	beta-N-acetylglucosaminidase [Flavobacteriaceae bacterium]	1.25404e-97	MLFVLLEIFLLHNLKCESKNAFHIIPNPQSVDSLPGHFILSKTTRILLPFQTSSYHKCFQPLQQRLNSVCGYTLEESVVENNASHQFDNSIIISTSVNLTSEEAYHLTIKQDRIIVESNSEAGLFYAFQTLRQLLSEKIEHLSSIPEPIVWSIPCGVIADAPQYEYRGLMLDCSRHFFSVNKIKTILDIMAYHKLNRFHWHLTDDQGWRLQLAKYPSLTEIGAFRANKTMSSNSKSDNRLFDEEVGYVSNGNYGGFYTSNDVKAIVSYAESLFITVIPEIEIPGHAAALLASIPSLSCDSTINRTVPSRMGHIGCVCCVKESVRETLANIIVEARKMFGGAGTKICLGGDEVTLREWLACKECTKVMKDAGIDELDEMNTFFLDDVMTKASQRGRSANK…
MONOS_3918	_no_hmmer_hits	Q61136-Mus_musculus-Serine_threonine_protein_kinase_PRP4_homolog	0	_	0.072	_	0	_not_TA	N/A	N/A	N/A	N/A	_not_MBOMP	GO:0003755|GO:0004672|GO:0006468|GO:0005524	peptidyl-prolyl cis-trans isomerase activity|protein kinase activity|protein phosphorylation|ATP binding	gi|1183333522|gb|ORX63218.1|	kinase-like protein [Hesseltinella vesiculosa]	1.10023e-157	MSNSDVLREEDILSLVEHYLGDKNLAKDEFTMDILKNNDGWITISKLISYPKLHSITTDAQEVFNILKKSKVLQVDDQPEFRVKRITPFTGITSAKGELFRTVDEKDLIDAAGVEEDEFTKEFEETYSNEKYVKSALAKLRGLSTSSDEHESSSSTSSSSKDVITSDSFGFDMFVQSPVYLPRGYELYTGDGSVLKRVLIPGAQIATPPESSAIKTSELFTAKAFRCQFSDPRMPTPFSEVFIHLTEFFTSSRRLIFTIGKDEVVKYVQPPRHFDKNSSSSSSSSSVSMSTSAGYLGKPIRGSDCITELIMQLVEGMRKGEESLFIVSPSLAYESIGNGGEYPEEERDKWITFKIKLVDWIPHIGVLTEPDSTMKKEKKESEENSEDVASSSSSSDPSD…
MONOS_3941	_no_hmmer_hits	O59701-Schizosaccharomyces_pombe_(strain_972_/_ATCC_24843)-Cysteine_synthase_1	0	_	0.121	_	0.003	_not_TA	N/A	N/A	N/A	N/A	_not_MBOMP	GO:0006535|GO:0004124	cysteine biosynthetic process from serine|cysteine synthase activity	gi|1183348658|gb|ORX77105.1|	cysteine synthase A [Anaeromyces robustus]	4.94231e-130	MSSDLISQKIHSNIGELVGNTPLVRLNRVCEGCRAQIVAKLESFNPCLSVKDRVGFAMIEDAEKKGIIKPGESIICEPTSGNTGIGLALAASIKGYKAIIVMPSSMSVERRVTMAAMGCEVVITPGELGMIGAIKKAQEIQTSNPKVWIPQQFENPANAHIHELTTGPEIWNDTAGSVDYFVSGVGTGGTISGVSRYLKSKKSSVKAVAVEPFESAVLSGETAHPHKIQGIGAGFVPKIYDQSVIDEVMKVKGDDAIKMAQLLCSKEGIFCGISAGAAVCAAVELAKREDMEGKMIVVLLPDNGSRYLSSSLFESINKEMSELPISPLKE
MONOS_3960	_no_hmmer_hits	P38796-Saccharomyces_cerevisiae_(strain_ATCC_204508_/_S288c)-Protein_phosphatase_methylesterase_1	0	_	0.367	_	0.005	_not_TA	N/A	N/A	N/A	N/A	_not_MBOMP	GO:0006482|GO:0051723	protein demethylation|protein methylesterase activity	gi|1270075757|ref|XP_022800940.1|	protein phosphatase methylesterase 1-like [Stylophora pistillata]	2.01562e-72	MCLPPPPPRSKQSFDDEEFRKRLMSAPPLSRQLTTVLPTDCFDSFEDVIIERNSFRVYKAGTEGVCFVLIHGAGLCAMEWGLFTRLVKGKAQVLAIDLRGHGHTYTENDEQMDLQTLVDDVVSVVNKVLPAHHEGLCLMGHSLGGSIAISVAHQGHLTSPLRGLFVIEVAEGTAMDSLSSMDGILASRPVQFPSMLAASKWVCPNLTRNFLSATLTTPFLFAPAPTGTLLPHSCTDVFKSPDGKASSSESSKKEEVGSEESKESAEKTTETAKESTASKNLEPFTSFADCLNQPGKVVWRAHLFETKPFWHGWYFGMNKRFLSTPVPKVLIVADIDRLDKDMNIANMQGKFQFNIIPNTGHHIHEDAPERLASIACLFLERYSLTPEKMKAAPASGSIG…
MONOS_4092	_no_hmmer_hits	_no_mitominer_bbds	2	M	0.726	M	0.645	_not_TA	N/A	N/A	N/A	N/A	_not_MBOMP	_no_go_hits	_no_go_hits	-	_no_hit	-	MLVIRNAKTSRTASFRTYQTQKGFVNFEPIDKEIQNKTSADFIQNSHLGMAQLQKTRKHYESILHLAEPPICPDGTKPPPSYIVAMCFSPDARFLLTVSSSGGITIFPMSLFFSEEKLAEMHSSSDPFFNNSSIDPVTGQPMSHTKPITINVLQEPGLPNLHIRQAVWWQSRKEVPFAVIISEEGALYFVNLKRGEKVRVDFSVPLVRCCVATVSKSGCTVAVVARKGQGMCYVMMEDGDGNLLFSKEIQPQPNQMSNVEQLSFLCPITSPYVNGIGIYVPQQSLFTITEGSDMNEKKFSLPDPGHNITHILPSDRFLFCVKTTPCTRCSHVMIISSNLASYSRELSKSPVSIALDDPSDVHRAILQSFVLDQDEQVLQLFPEFNDEVITTTLSDLKNR…
MONOS_4185p2	_no_hmmer_hits	Q922B2-Mus_musculus-Aspartate__tRNA_ligase__cytoplasmic	0	_	0.077	_	0	_not_TA	N/A	N/A	N/A	N/A	_not_MBOMP	GO:0000166|GO:0004815|GO:0005524|GO:0005737|GO:0006422|GO:0004812|GO:0006418	nucleotide binding|aspartate-tRNA ligase activity|ATP binding|cytoplasm|aspartyl-tRNA aminoacylation|aminoacyl-tRNA ligase activity|tRNA aminoacylation for protein translation	gi|1214702664|gb|OWZ14813.1|	Aspartate-tRNA ligase [Phytophthora megakarya]	7.35088e-130	MATPEAAQSSSTQSSEKVEEQISCEKLTHVSELNESLVGKNLKVRGFLHIKRETKKMMFYVIRQAKYTFQVAVLKSKDKPQEDITVESSIEVCGTLQKAMQPIKSCTQQDVEMFNPTVKVVSESATPLPIQINQLFGGEGIKKGPDGRFENAPELATSLKFRPLDLRTLANWAIFRIKAGVSRLFREFLTERKFIEIHTPKICPGKSEGGANCFELQYFDDKATLAQSPQLYKQMCICGGMEKVFEVAPAFRAEKSNTPRHLCEFISMDFEMELSEFKELPIFTLQLFKYMFDGLNAQYKDEIEAIKQQYPVAPIVYDSTPVLVQFDEACKWINESQSKIVQSPTEDIGTEAERILGKIVKEKFNTDIYCLVGFPQSARPFYTHPDPERPGYSLSFDVE…
MONOS_4206	_no_hmmer_hits	P06800-Mus_musculus-Receptor_type_tyrosine_protein_phosphatase_C	0	S	0.025	_	0.028	_not_TA	N/A	N/A	N/A	N/A	_not_MBOMP	GO:0004725|GO:0006470|GO:0016311|GO:0016791	protein tyrosine phosphatase activity|protein dephosphorylation|dephosphorylation|phosphatase activity	gi|407410038|gb|EKF32627.1|	tyrosine specific protein phosphatase, putative [Trypanosoma cruzi marinkellei]	8.41748e-17	MIFQQKVSVIVKLVICTEDEERTCHVYWPAYHKTKEFSKLKVRHIHSSHPCCSCYHNTTKNEAIPWIVWSQFEILDKDSGEMHNVYLLHVNGWPDFGVPFSSLSIYHAALMTHKLSKQLTTPVVVHCSAGVGRTGTYVAIHLCLAPLFDILFSSRIAIRHPKLSDKLIISPYSSSLPTAPLIVLPNQEIETKSCSSDTSHEASPSRLSSSPASLLDEPSSSSSHLAHLSSEAPLSSPSASVYPTSLDASTSKLESLHIQSIEPQTDSMQLRLLRQATSSLDSIYQLTEEMRRARNPQMIQSFSQYLFAHTAVYEFLEYLGLTRYAPSWLPYSHHYNKYLLEIEEINSIIFPMESLIVPINQLSSDKQSPHTAASSVLSDGTEESQSFFPSSFLLTNCPD…
MONOS_43	_no_hmmer_hits	P39098-Mus_musculus-Mannosyl_oligosaccharide_1_2_alpha_mannosidase_IB	0	S	0.074	_	0.015	_not_TA	N/A	N/A	N/A	N/A	_not_MBOMP	GO:0005975|GO:0004571|GO:0005509|GO:0016020	carbohydrate metabolic process|mannosyl-oligosaccharide 1,2-alpha-mannosidase activity|calcium ion binding|membrane	gi|923128435|ref|XP_013757684.1|	mannosyl-oligosaccharide 1,2-alpha-mannosidase [Thecamonas trahens ATCC 50062]	2.41209e-76	MLAPSRKESLLTKVIIVVATLSFAYVLFQTSRTARDVENIVSERNSISFSREEILIDSTVFRKHITPQDPDSHEFQPLDPDVPEPVIQKPDIPKDFYDSIYDATVEIRDKSPPNRWPTLADKDLNEKRRNAIKEEFKYAWNAYQKYSWGGDDLRPISKKSFDWLSRQATTIVDSISTMHIMGLIKEMKDAENFVETMNIYSGGSPSLFETSIRILAGLISSYDLTNNTVYLRKAEQIGDALISEFEKNSRSSIPSNHVHLQKPSGKPDFTERKKSIFEKQKSSGKPTSFYMPRASELSVNKTQQTSYGTASLAEFGLWLEFVALSDRTGDPHYAFHSLRALQATLDASGRNRDNILPLYMNRNGDNFSTSYVSIGAMGDSFFEYLIKESIYMSPSRLNL…
MONOS_4488	_no_hmmer_hits	A0A0R4J165-Mus_musculus-E3_ubiquitin_protein_ligase_RBBP6;P97868-Mus_musculus-E3_ubiquitin_protein_ligase_RBBP6	0	_	0.145	_	0.003	_not_TA	N/A	N/A	N/A	N/A	_not_MBOMP	GO:0008270|GO:0003676	zinc ion binding|nucleic acid binding	gi|1189064287|ref|XP_020800077.1|	serine/arginine repetitive matrix protein 2 isoform X7 [Drosophila serrata]	7.901e-09	MTNVIHYRFEIDKGFSSIGFSGFLISVRDLKEEIATKEKIPLGEGDLRIVDANSGEEYRDNKLLTHDTQVIVSRVPSANSRTLLPNARDVDPKPRPTSFINEERIRAEHLESQRLGAAQEEEEEEDYYKKHTDVFVQQNQRPLRGRLGSKWTVATGRGSGGGLGGGGGAGGFGGLGGFGGRFGGGFRGEDEVCGRCGGRGHSTMNCPLSTVSGIPASHIKVVDRRDEDFDPSERRLVGQDGQYVEEIVRAQDRRWNRPMDDSFSSPVLHTQPLLPQQTPQTQAASTRGASGMGRGGREGMMTQPSMPSSSSSSSSSSSSVPASVPVQSPAPSSAPAPAPAPIVVPAELQCPLCRRLMKDAVTMTCCGAVICRQCGFQNMRPPARPSCPVCGAGITRAQI…
MONOS_4568	_no_hmmer_hits	H3BS72-Homo_sapiens-Very_long_chain__3R__3_hydroxyacyl_CoA_dehydratase	0	S	0.014	_	0.008	_not_TA	N/A	N/A	N/A	N/A	_not_MBOMP	_no_go_hits	_no_go_hits	gi|32566976|ref|NP_504740.2|	Very-long-chain (3R)-3-hydroxyacyl-CoA dehydratase hpo-8 [Caenorhabditis elegans]	6.09289e-22	MKGKRKFSLKEIYLMAYNFLLFCIWAITFIVSVFSFNQDSSYRNGWKIPFLWSQIAHGVMWMDVVHAIFKVTKSNWFINAVQIMSRTMVSFVVWGIAKSNCVGWWTPMMFFSWSITEIIRYGYHVLNMASEELPKWIVSLRYSSFYILYLTGFAGESITNCMTIMRIPLSSEIGIKLPNMLNVAISIPFIIRVYTLTSAIYFPDMYKHMIVQRKKHLSTNPILPSL
MONOS_4572	_no_hmmer_hits	P13667-Homo_sapiens-Protein_disulfide_isomerase_A4;G3V6T7-Rattus_norvegicus-Protein_disulfide_isomerase_A4	0	S	0.03	_	0.001	_not_TA	N/A	N/A	N/A	N/A	_not_MBOMP	_no_go_hits	_no_go_hits	gi|859259708|emb|CEJ62436.1|	Putative Protein disulfide isomerase [Penicillium brasilianum]	8.19885e-39	MNSILLLVIASFFGICEAKPPKLIHVKEKYHDAVLGLYPLVILYHSHNSTDSPAMYEAFTQAIQEFGPFGVTVAEVNCSNMYKMCKRTVGKKLPVLKMHYRRGSNKYEGEADKDEIYEWVEKSMKKGLRIFKTKEEVEELYPDFDHMFIGYFEDRKGIEFQTYESVASSPKDGTLFTAVINKNVPKTKVEYVHIEMNFIEKYRGKWDWVHMTRWKSDVEAPFVEEITSDNAKTYMESRKPVGFYFIDGKEDDMEFVKGEATKAAKNFDREVLFVIVDHNKHWRLTKTLGLPATHFPAFTLVAPFPSLDPNAKAHYPLLPDNPLLKPTISPAAVTEHIRSFLNGTLPLKLRSEPVPAEQTGKVVKVVGDTFNETILALDKYVFVKFTAPWCHKCKKLAPQ…
MONOS_4635fu4636	_no_hmmer_hits	Q7TMB8-Mus_musculus-Cytoplasmic_FMR1_interacting_protein_1	0	_	0.153	_	0.004	_not_TA	N/A	N/A	N/A	N/A	_not_MBOMP	GO:0030833|GO:0031267	regulation of actin filament polymerization|small GTPase binding	-	_no_hit	-	MLFTSSSHTIHTAERAITITSQDIYQPLDCNPWDFIDFERFKIQQRNESEIAMLLSMMRKQADSYIAMMYTFRSLSVTFSALQEKKQGIAPTILKRITKEQLSLLENRLYKLLAFFRFSIDFSTLLVDIFEFLSSLNPETDIISEPLLYELIETLDKVVVLNELKSRKESPTTDISYYKRLIAATRENEPSDLSGSLDDMQRFFGSANSIVDQIKGKMESIWGVSLPLINILNEILSLYRRHTPFSPTERHMLLRVASLCLYLLDGMEVVAEKEWKEERRNGRSLVERMKIASRGRGCGSRGAAEEREGGGEREEEGFQFMSVIRLMKLMGTGNMVFERERVYLGGGSVDGGRVRESETTKGNIKKRGSVLKKDFKIDLDGLKGFLIKHPRIPLYYELT…
MONOS_464	_no_hmmer_hits	P61022-Mus_musculus-Calcineurin_B_homologous_protein_1	0	_	0.101	_	0.001	_not_TA	N/A	N/A	N/A	N/A	_not_MBOMP	GO:0005509|GO:0008597	calcium ion binding|calcium-dependent protein serine/threonine phosphatase regulator activity	gi|470242794|ref|XP_004355119.1|	protein phosphatase 2B [Dictyostelium fasciculatum]	2.49957e-55	MGNELSVSDREVNTLVSQTTFTEEEIRRMYRRFRKLDTDRSGTITLEEFQAIPGIADNPLLSRLVAIFDVNHDKEVEFREFITGISTFSSDATVEEKLKLFFNIYDVDHDGYISNGELFYVIKAMTGTNICDRALQQLVDRTILDADTSGMGKISFDDFILVLTSREMLFTNLMERMNLVDQFTESQDTEPNALCDRENGTLIECGELEKMTDEEISRGQEEMIHSIKLQEEREAEGYKWKTQKEHNKNEIDIPEIDEKSGGNLFSRQTIPRKNPPDH
MONOS_4644	_no_hmmer_hits	O54833-Mus_musculus-Casein_kinase_II_subunit_alpha_;Q60737-Mus_musculus-Casein_kinase_II_subunit_alpha	2	M	0.519	M	0.595	_not_TA	N/A	N/A	N/A	N/A	_not_MBOMP	GO:0004672|GO:0006468|GO:0005524	protein kinase activity|protein phosphorylation|ATP binding	gi|1035383041|gb|OAX39588.1|	Pkinase-domain-containing protein [Rhizopogon vinicolor AM-OR11-026]	6.30595e-51	MFKPTSSRYFSNALKELLSCFPQIANVKIKPSPCSRYFLIKKTGHGKYGEVFEGIDSISGQICAIKVLRPIVKDKLLRELRVLKILDGGPNIVKMYDITRDPDSSQLSLVFEFVDSPGFKYLYPILKEYEIRYYMYQVLKALNFAHSRGIMHRDIKPQNIMINPRTHQLRLIDWGLAEFYSPPPGYSHIDSNEKRGCEEEEREENSLKQNDYSGNVIQENDTKKHQQYNQEYLSSHAIQNSSIQSSKASLIHSSLQQQQQNCLTTPIPSSTAQHSSSSSSSSSSSSSSSSSSSPSPFPLPPFNTHVCSLHYKPPEILLGDGYYDYSLDIWSFGCLVLAFFLRRFPAFNGISDKDQLNVIASVVGTKRIAEMLRRRGNEEEAKRWMKMEEKKERGWMEMW…
MONOS_4670	Tim9-10	_no_mitominer_bbds	0	_	0.241	_	0.009	_not_TA	N/A	N/A	N/A	N/A	_not_MBOMP	_no_go_hits	_no_go_hits	-	_no_hit	-	MSAHDCRKFNGRKEEAAKREMFNQMLDKLEKSNVDDQKHIVEEMKHIVVEMGQKELKSILKVEFYNELEKIIKERKLIEEQVFQLIKKIGCCKVLNEWSDLSFEESLLDQRFKNMIAEEEKKEEKKDERLLTDISECYILLDETDFEIPKSLLSHCVRSLLKVALKKEEDEETQNEAEIALLTLSNIDNDLEIEQELHLSEIKEIIQYHQEHHNLTRLACQSAWDFFVGRLNNEEDLGDEIEKELHFVKEATRELGELTRCVDWKRNEEEQEKTKEVQIIRRWLDSVQAYIYFCYDLQKEESDCLTECVARLYRAVKNTNKRMCDKSIKMFGRMINSDESSSSVFGATKAAGCVLEEMQRTTLNHDIVVNCLEIFSSFSRRMQGEMEEEWEEEELKKMK…
MONOS_4674fu4675	_no_hmmer_hits	D3YZB5-Mus_musculus-Synaptojanin_2;F8WHD8-Mus_musculus-Synaptojanin_2;Q9D2G5-Mus_musculus-Synaptojanin_2	0	_	0.107	_	0	_not_TA	N/A	N/A	N/A	N/A	_not_MBOMP	GO:0046856	phosphatidylinositol dephosphorylation	-	_no_hit	-	MLKISGFITEAAVREGEKVLALVRTDEEKPIQKLLIVQIEADKPPQILQTCAFERTSNWSIIETEGVVKGLGFSLSYSDGRIFKRMFSCTDISQLHSFISFVTRKERERTISSQKREESQHQHDERETSNKQLEKHPPSFDLNPLKQKLKEAPTAIAHAINAIVPQSMRRIPQQPQSATQKEGDASIVRTQSSKKDLVQMSTSLLQSIKKPLGEMAHKVQMNMPPLNASLRYFKAEAPDHTFHRDIPRISARSIPPLETHTLHQLTVGCVTWNVMRMKKRLPLKKMVALVSDAHRAMWGWREEEEREIERERERKEREARERRNRRRRRNTKQNRLNEVYKDKHTNSKQEPSTQTKSSSSFPRTSHYSHLSYNHSTRPTPPSLFVVSLQEVQLDVAGIL…
MONOS_4709fu4710	_no_hmmer_hits	E9QK83-Mus_musculus-Small_subunit_processome_component_20_homolog	0	_	0.036	_	0	_not_TA	N/A	N/A	N/A	N/A	_not_MBOMP	_no_go_hits	_no_go_hits	gi|1009592441|ref|XP_015925192.1|	small subunit processome component 20 homolog [Parasteatoda tepidariorum]	3.62095e-17	MTFGDLSKFTDLGSITTFASNDKIIAIFGFATTSVNKLFESLISSFGFHMMFSSDVRFQPFPSFSLLPIQAHTILQRSFTPILALESIKESQTVQFDDDKNGGESWKSDKTETSGYSSICTSGAFYLLSSIFGSIDATERDRIIDPSMEFLSTADSNEVNDENDREENDQKFRLAERVFAARQAEEQNGKETLFTQAEIEIMSVIRLCTDFANASLQFTQLCHSFMFHFASQIAAEKGKSIGSQGNSAGAASKEQYSFYESSPFDVHPLFIGLYCQSLYTSASLLLSLLVCLSFLPPTLITRWRSSSVNSSSSSSSSSSQNALNYSLYSLLPSFSDLSRSVADVLRRMHSLLCLCPSNTTVVGWAAETYSVLRDVYRFCCDPLFTSASSLDQMKGNDEM…
MONOS_4759	_no_hmmer_hits	P68369-Mus_musculus-Tubulin_alpha_1A_chain	0	_	0.081	_	0.003	_not_TA	N/A	N/A	N/A	N/A	_not_MBOMP	GO:0005874|GO:0007017|GO:0005200|GO:0005525|GO:0003924	microtubule|microtubule-based process|structural constituent of cytoskeleton|GTP binding|GTPase activity	gi|156708130|gb|ABU93323.1|	tubulin alpha subunit [Monocercomonoides sp. PA]	0.0	MREVISVHIGQAGIQTGNACWELYCLEHGIQPDGQMPSDKTIGGGDDAFNTFFSETGAGKHVPRAVFIDLEPTVADEVRSGTYRELFHPEQIISGKEDAANNYARGHYTIGKEIVDLCLDRIRKLADQCTGLQGFLVFSSVGGGTGAGLGSLLLERLSVDYGRKSKLSFTVYPSPQISNACVEPYNAVLSTHSLLNHTEVCVMLDNEAIYDICRRSLDIECPTYTNLNRLIAQVISSLTASLRFDGALNVDLTEFQTNLVPYPRIHFMLSSYAPVISAEKAYHEQLSVAEITNSSFEPANMMAKCDPRHGKYMACCMMYRGDVVPKDVNAAVATTKTKRTIQFVDWCPTGFKCGINYQPPTVVPGGDLAKVQRAVCMISNSTAIAEVFSRIDHKFDLMY…
MONOS_4830	_no_hmmer_hits	Q66HM2-Rattus_norvegicus-AP_2_complex_subunit_alpha;P17426-Mus_musculus-AP_2_complex_subunit_alpha_1	0	_	0.143	_	0.009	_not_TA	N/A	N/A	N/A	N/A	_not_MBOMP	GO:0006886|GO:0016192|GO:0030117|GO:0015031|GO:0030122|GO:0035615|GO:0072583	intracellular protein transport|vesicle-mediated transport|membrane coat|protein transport|AP-2 adaptor complex|clathrin adaptor activity|clathrin-dependent endocytosis	gi|566188113|ref|XP_002312889.2|	adaptin family protein [Populus trichocarpa]	4.19232e-154	MTETFTGLSHFISDIRFSKTRDQEEQRVEQELSHIREAFINPKKLDTYNRKKYVLKLMYIDILGYSVDFGHMEAMELLHSTKYPDKLIGYIVLGSLVNEKSEMIRLVNQALLSDLTSKRECFQTLALAFIANCGNIETAETLANNVSKLLMNKSASRYIVKKASLCLLHMFRKNPEAVQQESWDERLSALLQNRDGGVLTCVMSLLHAFANSNPPAYVSMIPIVCKMVKSVVLEKAVTGDYMYDHIPAPWLVVKVFQFLQHYTDFESDEALSDIMQVLRKIINTETKHFLTVDPASHTVKRHNAMLAVLFEAIHLAVALRIELELIQRCIQHVRYFLTINDPDIRYLSLEVMQRLCPLDPSTTGDDEVFVGQVERMLVHPDISLRRRAMDVLFELCSEK…
MONOS_4858	_no_hmmer_hits	Q9DCT8-Mus_musculus-Cysteine_rich_protein_2	0	_	0.107	_	0.031	_not_TA	N/A	N/A	N/A	N/A	_not_MBOMP	_no_go_hits	_no_go_hits	gi|1249056232|ref|XP_022528636.1|	cysteine-rich protein 2-like [Astyanax mexicanus]	2.62905e-31	MSEICPKCSKRVYQAEWILGLGKHWHRRCLTCKNCQKILITSEIVEHGGEPFCNNCYSKLFGGPGVGRGRTSYADQPAVKAEVDRCGPPVNSSTPNSSSVESSPSTSSSPSSSLSSKPSDSLSPCPKSSSTPSTPPSPAPKPKTSPKPTTLAGLAAGPDKCPTCKKTVYPAEALSALGKKYHRLCFKCVKCGTTLALGRQIEHDNEPYCEKCHNQYFRIAGYGGGANLTSYAD
MONOS_4880	Tim50	_no_mitominer_bbds	0	_	0.057	_	0.016	_not_TA	N/A	N/A	N/A	N/A	_not_MBOMP	_no_go_hits	_no_go_hits	-	_no_hit	-	MWGCSTDSFVGEEDLLMRVMRYQSETIFVSSAAENHRDKETIINGECEAKDMIIRSLQSPSAALVHLNSTVTGDSGNLITTSEKVRIESVKFNIGQLFSYSGNSIIHEANGQLSLSFVDFSSVDQSENIESVIESTTDVFEIGQCGSVVFNGISSDGVKLSQGCVIVINDLSSGTVPIGISSFNNYNEYNKKKEEEEEEEEEEGGGEGGGEEEEEEEEEEEEEEEEEEEEEEEEEEEEEEDDEEEEEKEKEKEKEEECEASPSSSSLFQAIST
MONOS_4889p1	_no_hmmer_hits	F8VPU6-Mus_musculus-Ubiquitin_specific_peptidase_9__Y_chromosome	0	_	0.039	_	0	_not_TA	N/A	N/A	N/A	N/A	_not_MBOMP	GO:0004843|GO:0006511|GO:0016579	thiol-dependent ubiquitin-specific protease activity|ubiquitin-dependent protein catabolic process|protein deubiquitination	gi|470423562|ref|XP_004337610.1|	ubiquitin domain containing protein [Acanthamoeba castellanii str. Neff]	2.95952e-36	MGGMRREEELKAKAKEEEEAEADAVLIEFELGEMKRRANRLLRAVVAGLSADVLMLLFGLVKVHLERTADEMGLTEQALGMADAQQEQLKGKKGQQMMQSDAKGIATRELYVPSQRQKMGPFDRETVKARIETAFIEEGERGKAAELRKLRLLCAIDASDVVLLGELFAALGQKMWERKKEQDRKMEEEQWGRVPESQEDGTENVLREMNEMLFLLVLDDSDRATDMRNDKEEGRERGGERGGEREGRGRGWGDAHSKALAQTQRSKAGSDAFPFNGGCSGSGSVEPSETLPINTAPHRIFESALKGLQTGYSSLRTLSVLEQVFDECVSHLARDKSSTQMVLLLKEIINSFGAAADEELQRIGVRVFRQSVMKENPAENTFSETSFKPGRVEVAVRVA…
MONOS_489	_no_hmmer_hits	_no_mitominer_bbds	2	M	0.86	M	0.502	_not_TA	N/A	N/A	N/A	N/A	_not_MBOMP	_no_go_hits	_no_go_hits	-	_no_hit	-	MPFLRSFHLFMRGFWTGSLPGQRWSVFGIIFRFILYGIFTYFFISLGVKLIESAAYIQTIRKNFEPTTCTIVKYVNYTIGVPYQDNLGHGGCAHLYEVMYMYSTVKGGVKNISAQAVIPDISYGTCTPTSYKRSHWSLSPSEISAGNVSHSCYYNRINVTNLVLDLPPKELAAKILLIIVVLLPPAILWIVTLVYVIIGLISCCVPSLKRQLLDPNDGGGGDDGMNPAVIADDGAEANVVNPVEANHENGDIDHDEEGGAIDPNSQSSNSSSTSNLTPAQRQMLAQGWYLPPQSSS
MONOS_492	_no_hmmer_hits	Q12019-Saccharomyces_cerevisiae_(strain_ATCC_204508_/_S288c)-Midasin	0	_	0.076	_	0.002	_not_TA	N/A	N/A	N/A	N/A	_not_MBOMP	_no_go_hits	_no_go_hits	gi|302842439|ref|XP_002952763.1|	flagellar outer dynein arm light chain 5, thioredoxin-like protein [Volvox carteri f. nagariensis]	5.20094e-13	MSKQPIWNIEITSEEQYNNMIEESKTIVLVMEIYCEWAGFCKAIQANLRRIQLELGDEKVKFAHVKAELIPALSDQQGKSRPCFDIYKNGKLRERYFGCQMPHIVDKIMYYINAPDIEEQEEILPPFDPQTAIAEEEKRLQEEQAGSSIEGSASENENAEPGSEQQEEDTERQVPIEDGEGEQPVAADASRIDGESTEVGDGNGEQPIAADGSRMELTEISEAQEGSESNGEHESVERAEGSEREGEAASENGISNEQSVEGAGAPIADGAEAMEEGEVLERGMPSETEEGNTASQEESGNTESEVAGSGDVEASGEEMPTEGEQPAGTEIEEAPGDFGYQEGEANEVEQSEETGVAEQPVEEGGNDDSAQQEGGAEVPQETAA
MONOS_4941	_no_hmmer_hits	P40236-Schizosaccharomyces_pombe_(strain_972_/_ATCC_24843)-Casein_kinase_I_homolog_hhp2	0	_	0.398	_	0.006	_not_TA	N/A	N/A	N/A	N/A	_not_MBOMP	GO:0004672|GO:0006468|GO:0005524	protein kinase activity|protein phosphorylation|ATP binding	gi|802577336|ref|XP_012068944.1|	casein kinase 1-like protein 2 [Jatropha curcas]	1.69522e-134	MADRSRKPSQAPPIARVPQVVGGRYKLEKKIGCGSFGDIYKGVVPGTDEEYAVKLEPANAKMPQLMYECKLYKHLNGGPGIPNIKWFGAEGNYNVMVMDLLGKSLEDLVAAQPHQRFSLKTTIMLADQMICRLEFLHSRDYIHRDIKPDNFLMGRGKKKNIVYIIDLGLAKRYRDSSTHQHIPYREDKGLTGTVRYASINSHHGIEQSRRDDLESIGYILIYFLNGSLPWQGLKIENRNNKFRAICDMKMSIPVETLCKDCPKEFELYMRYVKDLHFDAKPDYFYLRRLFRSLFLKSGYTLDFQYDWSVEEPAGSSSSSSSSSSSSGGGGAAGGAGGARGGERKGGEEGEE
MONOS_5143	_no_hmmer_hits	Q12529-Saccharomyces_cerevisiae_(strain_ATCC_204508_/_S288c)-Potential_protein_lysine_methyltransferase_SET6	0	_	0.048	_	0.004	_not_TA	N/A	N/A	N/A	N/A	_not_MBOMP	GO:0005515	protein binding	gi|1220031596|ref|XP_021809923.1|	histone-lysine N-methyltransferase ASHR1 [Prunus avium]	1.39519e-26	MISSEENFHLSFSQEKGYSAIAPHEMKKGDLALIEKPLAYSIISSENQRRCHNCFKVCEPSKLLQCSQCKWTKYCSPECQKSHWKQGRHKLECQILKSTHHASLRESMLLSLRLILYLKSETQTSNNTEILPFSTKVNDRSCPSKEEIDKFNSQSLPRKIKHQVSDVLRLISHRDKQSEMGLHLISSVASMILSIMNYDSEKSAFHMKECNVLEEIVELILRQKYNGINICDEDLKGIATSLFPRLSFFNHSCCPNCVPSFDSFGTLYVRTIRKVNEGEELSIGYIDNGLGLITRQALLSEGWLFCCECERCQNEMKTTEFDEELELKADAKDEISSDTAIERQKTETEEKETLERKDENETKLRVFLSSFVCSCGGTLFPLYVKHSAVGNASNESEPT…
MONOS_5187	_no_hmmer_hits	P07884-Saccharomyces_cerevisiae_(strain_ATCC_204508_/_S288c)-tRNA_dimethylallyltransferase	0	_	0.073	_	0.001	_not_TA	N/A	N/A	N/A	N/A	_not_MBOMP	GO:0008033	tRNA processing	gi|821080859|gb|KKY34385.1|	putative trna isopentenyltransferase [Diaporthe ampelina]	2.15572e-50	MSVQPIKLVCIIGSTGTGKSAFAIELAKRINGEIINADAMQCYEGLPISTNKPTLEEKTTIPHHLFSFVPHTSDHQAFTILDYVKLVDEVIADIQKRGKIPIVVGGTHYYIEALIKRDILGADSQITTEFTNEEQKLHRPIHYGYFTVYPSSTCLPERRKRPKLTETGLPVAESLLKLQHNESKPEKSVVKSLVNYDTLIFWMNAESDIEKLNNSLNKRVEKMAEKGLEKEVLDFYEFAKKEYYDKNPSTLEPDAISSKSSEIEKQVEAHPDLPLTRGIMQSIGFKEFLPFLQHKETFEQGKERLKAATCKYARKQINWITHRLTPISCDASSHTEIESQSLPSSSSSSSSSNLLSEEENAEIACSSSTSSTTNDHRFKTPSSDTPWILFSLNIFEPIS…
MONOS_5237	_no_hmmer_hits	P10962-Saccharomyces_cerevisiae_(strain_ATCC_204508_/_S288c)-Protein_MAK16	0	_	0.118	_	0.07	_not_TA	N/A	N/A	N/A	N/A	_not_MBOMP	_no_go_hits	_no_go_hits	gi|1001613036|gb|KXS16793.1|	Mak16 protein [Gonapodya prolifera JEL478]	2.39195e-47	MSLQATDELIWTCIKHGFCSSRAKTITQNFCRNPMNVSGLCKRSSCPLANASYATVVDRKGEIYLMIKTAERMQFPAKLWEKIKLPNNKREAKHIIKDRLQFFSTFMQRSVLRRYRRILQIHGRIRRLRHRIKPHEVGIKVNVERKMRLKEIRAERAADIEETLKKTLLKRLSTYQEEGVFNFPQKAFEKALEEKGAESDEIDEGESDEEEEEEEEELSEEEARSKKRGKAVKPRLMYEMEMEDAHAAPMMLSHSAASSASSKSSSSVKRKEADDEDDEMYVEDEDEDDDDEDPSDIEESDSYEELSDEDDQDLSGLDSINNEDDEDEEDEEDEEDEGNDSEERKDHKKAPKLRKSDKNQITLRKTQKKKLHSGDIEDIV
MONOS_531	_no_hmmer_hits	F8WIJ0-Mus_musculus-Solute_carrier_family_12_member_4	0	_	0.036	_	0.001	_not_TA	N/A	N/A	N/A	N/A	_not_MBOMP	GO:0016020|GO:0055085|GO:0006811|GO:0022857	membrane|transmembrane transport|ion transport|transmembrane transporter activity	gi|768190484|gb|KJH46770.1|	K-Cl cotransporter [Dictyocaulus viviparus]	8.84041e-81	MTTLFGVEDTTEFAVQKKLESSKQKKGMGMINGVFVSTASNILGTLIYVRHSYIVGEAGLGFSMLFWAIIVFLTYLTICSTSALATNGKIEEGGIYFLVSRNMGPAFGGTIGILFSIATALATAMEILGFSEIFLDVFPFHFTANFDRQLIALAATMFLHIFICIGMKLISKLEIFFLIAQITALLSLLLGTFKKNPELGIAMSSENIRNNFTPGFTGGNNFLMMLGVYVTCYMDSLTGCSRSGELADPSKSLPTGLLLSHTFCSSIYLTALILFASAAPRNVLQGSPTVMVANGWPHPLVCQIGVLIDSLGASMQFLSSAPRVLQAVANDGTVPFLKIFQSKGEPRRAMVFTFIVAAAIICVGELNVATPLISLFFFLCYGSIHLVCFILFYNKDPSF…
MONOS_5315	_no_hmmer_hits	Q920R0-Mus_musculus-Alsin	0	_	0.321	_	0.009	_not_TA	N/A	N/A	N/A	N/A	_not_MBOMP	_no_go_hits	_no_go_hits	gi|677273415|gb|KFP64733.1|	MORN repeat-containing protein 3, partial [Cariama cristata]	3.75512e-33	MSLTAKGTGGRPKRWQLADEAAKRNGIRKSIFFGNGKYTGEWKDNMRHFEGVQDFSDGCKYVGNWAFDKANGHGLFYIPFDPKDPPIEGMIVVEEKYVLRYDGEWKDNEMCGYGTYYYDDGSRYKGQWKSNQRSGFGVQFYANGDIYKGEWDGDIRNGRGTLFRKDGNILQGNWCNDLAHGSCVFFTPLKKRKLVGEWYEGVPKCGVYEEELGPFPQLEEEEEEERRDEKGGEAKAERVDDEEAPVIERDGERKVDASEDAEGEISSSTASSSQPSSSSHVSSLITSELPSLPPLRLVDSDGVIAEAQREARVNYIQRCYPSVDAEEVVRRMEEGELFEDIMASMGVMLGTTSGGRGIDGRESREGSGRGWRSRGFDGSGSGFGRSSTGGRGRGRGIGG…
MONOS_5341	_no_hmmer_hits	Q9ES21-Rattus_norvegicus-Phosphatidylinositide_phosphatase_SAC1	0	_	0.067	_	0	_not_TA	N/A	N/A	N/A	N/A	_not_MBOMP	GO:0042578	phosphoric ester hydrolase activity	-	_no_hit	-	MAATPSEEDSNNKAISSFASSPAHPYSISNAISDALKNTPSSQLASSLTASPVSSSSQSSSSPPSPSSSSSAQSPSSLSQASSHSVPSRSELANQPSKTPDKKKSGWMSSFFSKLKARPSESPQVHSPHSSNAAPGQPSRQPMPTSNTLSQIPTTSTNSSASFANPSSSSSSSSSASSQLSSNLPFEYVDAMSHQSSSSFAVSKFHYFCDTLDLTHPFPSSSCSFASTSSSSSNFYISSPNPSSYSTSPSFQTQHCSSSPFAATSLSSIDPSFCWNNIFRAMFVSHGLSEWVSVLLQGAATSSAFAPLSKDTTIPWTHKEQRENEKGKMNEQKADSQMIEGKKSDKDVSSQRNRRTAAETPPPPPPYLNSKDSHASFSKTKQQTSHSNRKSTSAKSKSN…
MONOS_5374fu5375	_no_hmmer_hits	O94874-Homo_sapiens-E3_UFM1_protein_ligase_1	0	_	0.167	_	0.014	_not_TA	N/A	N/A	N/A	N/A	_not_MBOMP	GO:0061666|GO:0071569	UFM1 ligase activity|protein ufmylation	gi|944216849|gb|KQK82686.1|	E3 UFM1-protein ligase 1 [Amazona aestiva]	3.07434e-39	MEEIRRLQEELKRVQQQKVVSFRLLPANLVEIIDSLKKLDILDVIHTLDGKEYLTRAHLRKEVLNELERQQGRVDSKYLPSLLNVDLTYVLEACRAVVDKDIQFVNGELISDHYIKRMAEEINEILKDVGKINVVDLTVHFQLNSTIVNQAINRHINTIIKAKFDGEILITPEYEEEIKAVIRGTFVGMTVPAHIQAQVAPRLGLSESVVTSVVETLIRENRISGKIVKGSFHPSSYSKGQQDVLENFFHQNRFMTYNHCRKLGMGGSDIPGFLLNRFGSSTSDEENDKRKGGHKGSGATNLHTMVVASDVVQQVDSTLEEGISEEGFSEISSESMQIPLTEEDTMELMKLLSSVTGESHDGDYLAKSARSTPRSSPSRSPSRDFSAMPSTVPNMIVYS…
MONOS_543	_no_hmmer_hits	A2AI52-Mus_musculus-Ubiquitin_carboxyl_terminal_hydrolase_8	0	_	0.072	_	0.006	_not_TA	N/A	N/A	N/A	N/A	_not_MBOMP	GO:0004843|GO:0006511|GO:0016579	thiol-dependent ubiquitin-specific protease activity|ubiquitin-dependent protein catabolic process|protein deubiquitination	gi|403351484|gb|EJY75236.1|	Ubiquitin carboxyl-terminal hydrolase (macronuclear) [Oxytricha trifallax]	3.82117e-47	MTKTKTGVAINNFDNKISSVTKLGCDFCNSLSSSGSKTVGLKNLGNTCYMNSSLQCLSSSALFTNYFISFNYLKEVNKRNVLGHGGKIAASFSKFLRSLRRGNEKVLSPKEFRTVIGSFNTQFASYDQQDAQEFLTWLLDQLHEDLNRVIEKPIVPYNEIDPNDLSAALVEWERYKKRNKSIVVDLFVGQLKSAVDCPKCQRRSITFDPISILSLPLPFSGVRAEYNMDTDDEIGWNDMNEGGGRVHCVAVFVPLPQQRRRMISFKKSENIVEADEKDAKNEKLCTKKALSIQPFTLENTRIPGALLGAPSMYYCRNSLRENERSNKKKMDAKNLHKKLPLEFSSAEYNSLPQVALIRPVVFDFAFPPLSSVFDLLKAVAYCVSATPQTDEVKKNDIPP…
MONOS_5447	_no_hmmer_hits	O08547-Mus_musculus-Vesicle_trafficking_protein_SEC22b	0	_	0.191	_	0.002	_TA	18	2.088888888888889	1	1	_not_MBOMP	GO:0016021|GO:0016192	integral component of membrane|vesicle-mediated transport	gi|1001608631|gb|KXS12426.1|	snare-like protein [Gonapodya prolifera JEL478]	3.76604e-30	MSILSAVVSRVSDKLVLCSAIPDILSEDLRNKSFKILEKVTPTFNSHMVLEDNEYTFYLFVEKKCAFLICCDRSFPKVVALKFLEDISQQFFSLFGATVDVVSRENAFSAFSSHIDSKKVFYNTSKQRLQFEELDKELNQVKDIITKTVDDVIERGEKLTMLQDLSTSLVSDSKRFRQNAQTLDSISGLQKYLPQIIIIGIILVAIYIKLKY
MONOS_5531	_no_hmmer_hits	Q80ZW2-Mus_musculus-Protein_THEM6	0	_	0.267	_	0.226	_not_TA	N/A	N/A	N/A	N/A	_not_MBOMP	_no_go_hits	_no_go_hits	gi|740716248|ref|WP_038501534.1|	4-hydroxybenzoyl-CoA thioesterase [Rhodoluna lacicola]	6.62604e-16	MAYYLRTAYNCLYHKYFNKSKSFLEEFVWNSRAGFFDIDMFMHINNASYLSLAEYARWAWIYSSNLNEKLGKLGLAPIIGCIAIRYRKQIRLFQPYTIKSKLIHFEDKAFYLVQKFYLKNQLACSILMKCFLNGKNGIVNPIPVFEGLYPKEKLPMAEFGSADHDGLSTFHALESFLLEKPIEPPVLSSSPSPSQSPVSSSSHVPLVKEKTEIEKSS
MONOS_5532	_no_hmmer_hits	B1ATI0-Mus_musculus-Aldehyde_dehydrogenase;A0A0G2JY43-Rattus_norvegicus-Fatty_aldehyde_dehydrogenase	0	_	0.221	_	0.101	_not_TA	N/A	N/A	N/A	N/A	_not_MBOMP	GO:0006081|GO:0055114|GO:0016491	cellular aldehyde metabolic process|oxidation-reduction process|oxidoreductase activity	gi|1012216475|ref|XP_015934576.1|	aldehyde dehydrogenase family 3 member H1 [Arachis duranensis]	1.18123e-132	MIKRCQQRDEDVKSSKQFYTPASQIEFIHSILVQSFRAQKTKSYEYRMTQLTALRRMIDENEKTIFEALYSDLHKNKASAYMTEVGMVKADVEEAINNLKSWMTPERVSTPLVQMKGLSTSSIYPEPLGCALIISPWNYPFALSLQPLIGAISAGCCACIKPSSVTCKTSHIMSTLIARYLDNSCYVVVEGSHDVSDALLALKWDIIFFTGSGTIGKDVYRKATNWLCPVVLELGGKSPAIIDSTANLNVTAKRLTMGKLLNSGQTCVAPDYVLCDETMVEPLVVKLKEIIAEFYGEDAQKSEDYVRIVAQRQFDRLTGMLKNDAETDDEKVASDNSPSSSSSSSSSTSPSSSSESSSSQAGLVTYTSLPSNLKPTQNGGHRILFGGRSDPDDLFIEPT…
MONOS_5671	_no_hmmer_hits	XP_012897359.1-Blastocystis_hominis-Pyruvate_Carboxylase__subunit__;Cantina_marsupialis-pyruvate_carboxylase_PYC	0	_	0.064	_	0.001	_not_TA	N/A	N/A	N/A	N/A	_not_MBOMP	GO:0016874|GO:0003824|GO:0003989|GO:0006633|GO:0009317	ligase activity|catalytic activity|acetyl-CoA carboxylase activity|fatty acid biosynthetic process|acetyl-CoA carboxylase complex	gi|1129167351|gb|OLP78591.1|	Pyruvate carboxylase [Symbiodinium microadriaticum]	0.0	MTAEVIKKPIFEDIASTDFLKFSFGAKPYEAALKTEIAKTETLCGVRAFVVEHEGLKYVRADMDFKVFGGSLGCAEGEKLTLAFEYATANRLGIVISTRSGGVRMQEGTVALMMMAKVSVAAAAHKKAGLPFITVFEDPTYGGVSASYAMQADVRIGIKGTRIGFAGPGVILNTMYNQKQNQYDKACPPAFQSAQFLYEHGQLDLLVDSEEEAIKLAEQIFSLLVFPNKEVKPKELPALSEEEQFTTKRVIEQKDHNRGRMLDRVQAQDICFNVLEDYVELNGDGKIGTDSCIHGGLARLPVCCECCCKKGEEEKEEKEEKEEKKMCHCGRTVVVIGTFKAHTQGEFASMGYGMATPHGYRTARRLFDLAEEFGLPCVTLVDTVGAEPSFSAETDGQSE…
MONOS_5675	_no_hmmer_hits	Q9CQM2-Mus_musculus-ER_lumen_protein_retaining_receptor_2	0	_	0.063	_	0.041	_not_TA	N/A	N/A	N/A	N/A	_not_MBOMP	GO:0006621|GO:0016021|GO:0046923	protein retention in ER lumen|integral component of membrane|ER retention sequence binding	gi|470446385|ref|XP_004339953.1|	ER lumen proteinretaining receptor-like protein [Acanthamoeba castellanii str. Neff]	1.92876e-58	MLLLYQIYKRKSADGISLKTQIMYLIVFLTRYLDLFWNHAYLYNTIFKILYIATTMITVYLIAIKFKKTYRKELDRFPFQYLLLGAFILCFIFNSNHKKWFEYVYAFSLYVESVSIIPQLVLLVEQSEVSNLTSYYILFLGAYRGLYILNWIVRIITERHYKAWISWVCGIIQTVLYADFFYEFFKAKKMGKKMELPIPE
MONOS_5711	_no_hmmer_hits	P36578-Homo_sapiens-60S_ribosomal_protein_L4	0	_	0.498	_	0.104	_not_TA	N/A	N/A	N/A	N/A	_not_MBOMP	GO:0003735|GO:0005840|GO:0006412	structural constituent of ribosome|ribosome|translation	gi|86451932|gb|ABC97361.1|	RPL4, partial [Streblomastix strix]	3.7607e-145	MSLCSVYNKNAKVIKNIHVPSVIRYSPIRPDVVNFVHTNITKNSRQPYGRYNKAGHQHSAESWGTGRAVSRVPRISGSGTSRNGQGAFANMTRGGRMFSPLKIWRRWHRMVNVTQKRYAMCSAIAASAVPSLVMAHGHRIEKVPEIPLVVSNDIERIKKTKEALRILSMLHATNDIKRSADSRKIRAGQGKMRNRRYVQRKGVLIVHAGKQGLSRACRNISGVNCINVCRLNLKEMAPGGHVGRFVIWTEAAFRKLDKLYGTRRRDAMMKRGYRHPTSHMVLTDLDRIIHSGSVQRYVQPKKHPHPRIPRKRGELLLVRKIRRMTILNSKVKQARKARLEKLRSLGKLPAKKVKGPVTKRTNLVDPWGVPLRRKERRVVLRKLKAEKKAKKEAAKKARL…
MONOS_5738	_no_hmmer_hits	Q91XL9-Mus_musculus-Oxysterol_binding_protein_related_protein_1	0	_	0.033	_	0	_not_TA	N/A	N/A	N/A	N/A	_not_MBOMP	GO:0008289	lipid binding	gi|268581445|ref|XP_002645706.1|	C. briggsae CBR-OBR-3 protein [Caenorhabditis briggsae]	4.95191e-62	MSSEGQIAVEEIMDESAHQSLVVKAVYDEEEVVDDKPRSILKDILKQVTFGMDLTRVTLPAFICEPKSFIEGTGNMFSHLEIFRYAISRDDPVERIAHMARFYLSGFHIRTRKVRKPYNSILGEAFRCFWDHPDGARTWYLAEQVQHHPPVSAFYFENLEAGFVVDGHIQAKSKFMGNSVGTYMNGTIFLHILCRDEVYTLHYPGFIAHGIIFGKMRMETVGEISMRCEKTGLEALINFKAKPTFGGQYNQYEMVVRRLKGKEDVPLVSTPILEKYRSDKYLIPTYDDNSGASSSSTPSSASSSSSSSSSSSSSDSSKKEDNSNSEESHKDEKDPKSEDEKEKKSESSKKKEQPLLTVKGDWAGRSYVTDNRSPATWTLSPEYVELVEKSERIKKEQRE…
MONOS_5774	_no_hmmer_hits	Q6ZWN5-Mus_musculus-40S_ribosomal_protein_S9	0	_	0.357	_	0.378	_not_TA	N/A	N/A	N/A	N/A	_not_MBOMP	GO:0003723|GO:0019843|GO:0003735|GO:0006412|GO:0015935	RNA binding|rRNA binding|structural constituent of ribosome|translation|small ribosomal subunit	gi|86451906|gb|ABC97348.1|	large subunit ribosomal protein 9 RPS9, partial [Streblomastix strix]	1.411e-101	MIRNFSSVFKTPRHPFERERIDSELRICGEYGLRNKRELWRVTHSLAKLREKSRELLTLDPKDERRIFEGEAIIRYLSRLGVLDEEHQALDYVLGLKPQDFMERRLQTLVLKKKLARSIHHARLLITQGHIRIGKQIVTVPSFMVAVANESHIDFDPRSPFGGGKPGRVAKKKLRAGDKKEEEGDE
MONOS_5790	Mge1	_no_mitominer_bbds	0	_	0.409	_	0.001	_not_TA	N/A	N/A	N/A	N/A	_not_MBOMP	_no_go_hits	_no_go_hits	-	_no_hit	-	MHRGKRPYRTPKSQIDEVKIPKTYPVRVILIPSPINREEQAICTKVDQYSLVTNDPISEGEKMFNAELLPQDLLSKQFPPITAAKLAALQVKAASLESGATQLAIQNDESASSASATSTITRKSGKTQSISTDLLDSLSKTKVKMISTENDNEKEDEEEDDDDERKKEKKPEDEDEDDAQNEEDDEESLDDEGDYQIFQYADGGMEIGDEFGDDVDDGDDGDDDGPIY
MONOS_5937	_no_hmmer_hits	Q02053-Mus_musculus-Ubiquitin_like_modifier_activating_enzyme_1	0	_	0.059	_	0.001	_not_TA	N/A	N/A	N/A	N/A	_not_MBOMP	GO:0008641|GO:0006464	ubiquitin-like modifier activating enzyme activity|cellular protein modification process	gi|734555535|gb|KHN82553.1|	Ubiquitin-like modifier-activating enzyme 1 [Toxocara canis]	9.54645e-77	MNEEQKFLFHDRQSIAYGQDSLNLLSKASVLVSGLKDAGIEIAKNLILSGVGSIVLHDPERISLNNFSSSFCINENKFGQNRAEYFSSLIGKISNFTNVNYITTENLSENIIKSFSIVILCNSSSNESEELCIMCRRANVKIVMCDVFGIFSRIFVDFGDHHKSNNWSGEKPRTEAIMEISHGYPAIVTFSAAFGHSFQNGCFLCLHHISGMEEANGKIVKAVAVDSHSVAIDLDTTSFGTYKGDGYATTAVLPLEFHHRCLTEELEKPTFLKSSFRKSPNDWNTLHVGFEVIKRIISGTLNKEMTKGKTAKYKENKFESEMERKEIEQLLLFEMKKEFERIFGNETMNSSNKQTVKKYQSTRETEKRKITSACPCETQIPEKRAYLKDSKTVVKIVPS…
MONOS_5965	_no_hmmer_hits	Q99PU8-Mus_musculus-ATP_dependent_RNA_helicase_DHX30	0	_	0.205	_	0.003	_not_TA	N/A	N/A	N/A	N/A	_not_MBOMP	GO:0004386|GO:0005515	helicase activity|protein binding	gi|40850932|gb|AAH65278.1|	DHX57 protein, partial [Homo sapiens]	4.47463e-105	MQKAKKAASQPTAKKPSKKINFTSRGHAPKEKPKPPPKPKQEVKVREKPRWKKPEEIKGPQNEILIPAGEVRQKQPKSFRYRTEAGIKALQDKKAAEANSVSNSIKPKKRDVDYTLTLDNKQKALIDDYLTFLTSQSFVQTSQSSYDTSLPVSSIDFHISQTAANNFQYKHCSYVFEPQLTESEEETFMSLVEMYFHPAHALQAVRVMGGDQQLAMDWLLLNLDDDELPSTIHGDSQQNIYQYRLDSPIVKVFVKCGFARSHCLKALSEASSMASRTKQDRKQLEDVIDLVADSEKQKKKKGNKKKKKGEEEAGWNETQFVSNLFRLTFQFIRGWGNSDGEAQRANASASEEASSSEKGSSSTADVNDDEELDADEMTIIEQQIGDVEEHTENDLLDAI…
MONOS_6040	_no_hmmer_hits	_no_mitominer_bbds	2	M	0.926	M	0.69	_not_TA	N/A	N/A	N/A	N/A	_not_MBOMP	_no_go_hits	_no_go_hits	-	_no_hit	-	MTTRKFRGTISRLSLPATSLLCTTPRRRIKEQQSANTGTLFSTSPDIELKVHSVKFENPEVRDTSLLGMKQEALKQFEVEKGRAGGSLFKMAIRWKEREILLNRLLLSLIVYFKAFFLKKWLFRQTQRAMLRLDEDLTTPTTLFESIDPELDDKLQKELELGFGMICQAYFSVVANACFGNGTKNRTPTSLLNEFYRDLQLYCVVFCRLVFSDTHRTQIEEEMRNLFASPMFSRREVVFQSETEKNEHERMLRREAELAKRYAKQGATRSADHIAAVKKQTIIESDTADGASGASIYVQQMKSDAELNNEEDDLQAKGSKSTETSSFNRVEKGAATSMASTNEAPKTLHWDLSSPVQKRQMNRAGAISERQAKESHLSDRNSPVPTNLKAKGQSSFGIP…
MONOS_6119	_no_hmmer_hits	P27797-Homo_sapiens-Calreticulin	0	S	0.026	_	0.004	_not_TA	N/A	N/A	N/A	N/A	_not_MBOMP	GO:0005509|GO:0005783|GO:0006457|GO:0051082|GO:0005515	calcium ion binding|endoplasmic reticulum|protein folding|unfolded protein binding|protein binding	gi|114431548|gb|ABI74618.1|	calreticulin [Eisenia andrei]	5.36264e-86	MISLLIAFLWITSTFTEVYFTEEFDYTWRSRWVEGKYYEKDGLQGKWGWQIPLYYNKKELDFCLSTIEDKKYYQISCDMGKTFSTKDKDLIVAFTVKNQEETRFAGGYLKLFPEGIDQEQLNTQTPFYLMFGPDWNGKLNNMLRVLIRYNNRNFELRSHHACPPDKNTYLYTFIIHPDWTYEIHLNDQLERKAPMEEEFDFVRPRLIPDPNAKKPDDWEDEMEIYDPSDRKPADWDQPMVVDDPTDVKPEDWNETTMGEWKPRRIANPLYKGTWYPRIIPNPKYKGPWEPPLVPNPLFEKEKETYHFSKVRYVGFDVYQEKCGTLFDKIFIGDDWAEYRAYLAVTWDPFHRAEVEGEKKKSGSADVRDAKPMGVANLNSRQEREKRRKEEEDRMIERKR…
MONOS_6226	_no_hmmer_hits	G3UWX1-Mus_musculus-Replication_factor_C_subunit_1	0	S	0.068	_	0.108	_not_TA	N/A	N/A	N/A	N/A	_not_MBOMP	GO:0003689|GO:0005524|GO:0005663|GO:0006260|GO:0016887|GO:0003677	DNA clamp loader activity|ATP binding|DNA replication factor C complex|DNA replication|ATPase activity|DNA binding	gi|1227145569|ref|XP_021878005.1|	replication factor RFC1 C terminal domain-domain-containing protein [Lobosporangium transversale]	3.60442e-92	MMIKGFLKKICNFSSLMSMILCMLTTFDKISTMFKKELRSLYFKMAEKTNLFDNDTKGIDLSREILPKKPKGTLPPLFMPMTPPPALLKKDSDSFLQAPPLPKSNFSFLKVGGPKIDPFTKKPVPSSPDSFSVSPKEELISSFDIKPDLHEPPQASHHTQDLKPASKTYVQPPIASPPIHTPKKPIQHITIQKDDSQDSQSDHPKSYLHQEKQSSEVLSPRKQKRVEKEVSKPLKEKKETKEKEEDSGPAPVKGKFNPYLAAKSHGPANPGKKQIPVGQPNCLAGLHFAVTGQLDSMGREQCIDLIKQYGGTVHSSVSKTVNYLIQGKATGFSKAEKAKKLGTKVLNEDEFFDLLKNNKAQDTQTVQTLTIPQKLIKATVKPTVVNSSLWAQKYRPTKI…
MONOS_6503	_no_hmmer_hits	P07901-Mus_musculus-Heat_shock_protein_HSP_90_alpha	0	_	0.075	_	0	_not_TA	N/A	N/A	N/A	N/A	_not_MBOMP	GO:0005524|GO:0006457|GO:0051082|GO:0016887	ATP binding|protein folding|unfolded protein binding|ATPase activity	gi|56684140|gb|AAW22173.1|	heat shock protein 90-like protein [Monocercomonoides sp. PA203]	0.0	MSTEEKPEVPVDAKNYKFRAEINQLLSLIINTFYSNKDIFLRELISNASDALDKVRYQSLTDKSLLEEEPRFEIRLIPDKVNKVLHICDTGIGMTESDLVNNLGTIASSGTKAFMEAIQAGADVSMIGQFGVGFYSAYLVAQNVMVTTKHHDDVQLVWESAAGDSFSIREDKEGERIPRGTRISLFLKDDMLDYLEERKLKELVKKHSEFIAYPISLQVEKTVEKEVEEEEEEEEKKEEEKKEGEEEKKDDEEPKVEEEQKPKEKKTRKIKEVVHEYEQINKMKAIWMRKPEEITKEEYAAFYKSISNDWEDHLAVKHFFFEGSLEFRAVLFTPRRAPFDMFETKKKNTNIKLYVRRVLIMENCDDLIPEYLGFIRGVVDSEDLPLNISRETLQQNKIM…
MONOS_6516	_no_hmmer_hits	P54728-Mus_musculus-UV_excision_repair_protein_RAD23_homolog_B	0	_	0.066	_	0.01	_not_TA	N/A	N/A	N/A	N/A	_not_MBOMP	GO:0005515|GO:0003684|GO:0006289|GO:0043161	protein binding|damaged DNA binding|nucleotide-excision repair|proteasome-mediated ubiquitin-dependent protein catabolic process	gi|1178060782|gb|ORE15339.1|	UV excision repair protein Rad23 [Rhizopus microsporus]	5.61419e-15	MHLYLKSLSTKMYDVEMQENETVFELKCKLSVNVGIPIEQIRFVFSGIHLEDNKTLKESSIIDGTTLVFYQQKSAKADLAVERSYILSASRPKKTQDYLATLKLPTKDSQNTSSVKATLSEATNSSVETSFEVIDKSQQATEFLPNAKSTERCDSLKHVTSLNEHDTVEQNIEQIRELVGMGFDQESARLALRASFGDLNGAVEYLMNGIPDEVMEWVKSGKLGDDDDEYGDEFEECEEEEGKEKNKWGEDSILPETLTVESIKTAFSGAGVGAAEDDEERIIFQESKTSKLSLLTQLHNHPMVAQIRNLICHNPHAVAAVLREIQLQQPELAAAILSDPEEFIKIVRGDYEKAAQRRRTDDDLNSLGKHNSQTREQHSHKHGELSSEEQADINHIMLV…
MONOS_6530	_no_hmmer_hits	P70168-Mus_musculus-Importin_subunit_beta_1	0	_	0.094	_	0.004	_not_TA	N/A	N/A	N/A	N/A	_not_MBOMP	GO:0006886|GO:0031267|GO:0006606	intracellular protein transport|small GTPase binding|protein import into nucleus	gi|470428201|ref|XP_004338068.1|	importin beta subunit [Acanthamoeba castellanii str. Neff]	1.21143e-110	MSYDIKRLSSPELENYNDSSAIYFRQISFTCETLENEIESKLSLLSQFTRDYAMQTSGKQSSIINSSSSASGETAAQIKSISRELELLLKQFSEAVNKMGSLLISQHFPSSASQLSLQRHKDVLQTSRSEFIHLQELISQHRFQYEMLQNSKKDSPSSTPSQSLLRERAALARVDKLADEIVTEAEEIEEEAADQTGFVASIAKKADQLLDRFPAVGNAVNAIRGLQKRNKIILASVIGAGTSLISAIFTYLIVGLALMELDRLEKENFCLYILNLATEMANESNDLSLRQLAGLILKNCLVSENPIQQQKKIVRWAMAAKDCRDQIKQMAVVTLQSPYKEAGLSAGQVVAGIGKIELPLGQWPDLISGLLLFARNERPLLKEVTLRCLGIICQDVPNK…
MONOS_6533	_no_hmmer_hits	P97351-Mus_musculus-40S_ribosomal_protein_S3a	0	_	0.093	_	0.004	_not_TA	N/A	N/A	N/A	N/A	_not_MBOMP	GO:0003735|GO:0005840|GO:0006412	structural constituent of ribosome|ribosome|translation	gi|545372264|ref|XP_005650618.1|	ribosomal protein S3Ae [Coccomyxa subellipsoidea C-169]	4.8925e-99	MALGKNKKLSKGTKKGGKKKVVDPFARKEWYEVKVPNCFTNRVLGKTFVNRSQGTKLAKDALKGRVFEAFLADLNQGGDVDQFRKIRLRCEDVQGANCLTNFHGMTITADKLRSMIKKWQTLIEAHADVKTSDGYVLRVFCIGFTRHLRGSVKKTAYAQGQKVRQIRKKMVEVIRRQCQESDLRGVVVKLQTESMGKEIEKVTKTIFPLHNVLIRKVKVIKAPKMDVSKLLEFYSDSQSAQAAQAAALEAAAVPETKEPEQEQVAA
MONOS_6546	_no_hmmer_hits	Q8VEB4-Mus_musculus-Group_XV_phospholipase_A2	0	_	0.088	_	0	_not_TA	N/A	N/A	N/A	N/A	_not_MBOMP	GO:0006629|GO:0008374	lipid metabolic process|O-acyltransferase activity	-	_no_hit	-	MEKEHSSVLLIPGLGGSILHATNKETKKTELVWPRLFGGSSLLEQNMLGQADPVTFEFKSNDPSVEISPPDTNFGLFAIDNLIPDYPLPMHVGAYFHDIISLFLKNGYKPGISLWGYPYDWRQVPDQIKIQEKLRSRIEEAYHSCGDQKITVITHSMGGLLFRSYVQHSPEHLRKFVKRWMAIACPFHGATRTLCALMFGYSFGLPSFVANPKLFQTVQLTMPLTFWFFPPPSFPFSPKVAVKYHNKEEFEWYSWQVEEGGISTDYDSIESLDTLERAEWLSKLEERKKRSRRIAKGKADEAKDKKKKPKEDTQQQSLWKRLTGTKGSSDKGSSDGNGEEDSSKKGNEFAKESKLGLKRHDTSEECTESGTEEEDLQNMKGEESGDEKDASAQNRKEGT…
MONOS_6567	_no_hmmer_hits	S4R1Y1-Mus_musculus-Cullin_9	0	S	0.012	_	0.001	_not_TA	N/A	N/A	N/A	N/A	_not_MBOMP	GO:0003676|GO:0008270|GO:0004842|GO:0016567	nucleic acid binding|zinc ion binding|ubiquitin-protein transferase activity|protein ubiquitination	gi|19115116|ref|NP_594204.1|	RING finger protein [Schizosaccharomyces pombe]	5.92258e-64	MIHFSIIKLILILLSCIIFFPQVITELDITEKVMISSENCCEDDSTEYEIILEYEEEEEEFETEPSEKIIETQQELATYKFIKRNDIQKQILEQVNILSKILDKNQDEILLMLIQYRWNKDKLLNDLTDQPRKCFSSCGVMPFPKKAKDLSEEESVCEICYETITSGEECRLPCQHTFCISCMESYLKSRISQGKSCLITSCPEGSCKIRVYPSLFTKLLNSKSESTYWMHLQNSFIDEQPKMRWCPSPNCEWVAVKESFDEDVTCRCGTIYCFKCGKEAHFPATCEMIEKWNIATSGEAMSSTWIYHNTKPCPKCKKPIQKNQGCNHMTCSQCKHQFCWICLGDYLTHRVENCRPLTQEELNAFRGEDLRLDFNQSLVDKQLKFSEWLTRVKGTMKYN…
MONOS_6713	_no_hmmer_hits	Q3TIU4-Mus_musculus-2__5__phosphodiesterase_12	0	_	0.08	_	0.001	_not_TA	N/A	N/A	N/A	N/A	_not_MBOMP	_no_go_hits	_no_go_hits	gi|1043296932|gb|OBZ82405.1|	Glucose-repressible alcohol dehydrogenase transcriptional effector [Choanephora cucurbitarum]	3.29207e-24	MTSKNETLIVNERQLSLPKENIEKTFTISSFNILLQKLCTEKYFPYSANTDRKQGTRSKRIVDEMTFLNSDIFCLQEVDLLEILKKNFEGQYDFCFFNRPSTFQLLQGRSSKRIDGVAVLLKKSKFKLICQQIVDYNRLSISIDPEYAKFIFKDAPLKETYKGENFEEAKADDEESNFLNKVATLPNFLQVFLTDNIGCLLCVEIIDPSIVPDADGTCNYRNIMFLASTHLYWDPVLDALKTEQMRCLLRELSIFRRKLLKELQTKEGEMAVREIGTFVCGDFNSLPDSNVYKLCTHSSLQLADYDVSKHEQLPKKESEEKERESDVYSMEEEILWKGIKEEKRKEQNEMDSLSHSYGSILPLCSSYHQILGAEPKYTNFTAGFKGCLDYVLFSPGTIG…
MONOS_672	_no_hmmer_hits	P49935-Mus_musculus-Pro_cathepsin_H	0	S	0.034	_	0.003	_not_TA	N/A	N/A	N/A	N/A	_not_MBOMP	GO:0006508|GO:0008234	proteolysis|cysteine-type peptidase activity	gi|156708112|gb|ABU93314.1|	cathepsin B5 cysteine protease [Monocercomonoides sp. PA]	6.87788e-130	MILSILLLTSSCMLESIVDIVNNNPESTWVAIEYPKSVITTAMIRARAGLLEVEQNEWDYLPNQALPEHFDAREKWPNILVPVRNQGSCGSCWAHAVSEVAGNKLNIAGCSRGVLSVQDLVSCDKIDRGCNGGLPPTSWSHVKSKGITTEDCLPYVSGNGRVPQCPTKCMNGSEIIRVKAKSYKHVSGKDMQQEIYENGPIESGFLVYEDLKHYKSGIYKHTTGKFLGAHAVMVMGWGVENGTPYWIVQNSWGEYWGERGFFRIIRGSNDCQFELACYTGTMQC
MONOS_6722	_no_hmmer_hits	Q8BH24-Mus_musculus-Transmembrane_9_superfamily_member_4;P58021-Mus_musculus-Transmembrane_9_superfamily_member_2;E9PZ69-Mus_musculus-Transmembrane_9_superfamily_member	0	S	0.017	_	0	_not_TA	N/A	N/A	N/A	N/A	_not_MBOMP	GO:0016021	integral component of membrane	gi|15221996|ref|NP_175909.1|	Endomembrane protein 70 protein family [Arabidopsis thaliana]	1.30998e-33	MMKFVVILLIDLLIMEQVSTRETWNLLGDSLKPSTSVGLSYSFSSIPHCERSETTKTSLYNIFGLLAFHSKFDSTAFQFEKKSEPQFYNVKCTDNKGIDKPFLFTLSQKSVLFLINKIRSGYTYNLFLSGIPVAIRENGTLDIPLGYFKDEKCYYFNHFDFLFTWKENATPFQSLDDLVFVQVIPRSISNSVSYFTSPQTTSVASLENPIPLYMDPSKELEAPFTYTVTNKHDTTHTSRSNHYPKPYGSKRMSEIDFSLINVIPSIIVTIILEVIVVFLVRSITKQELKKQSQNIPKERTTGSSSLKSTQQSSSTSSSSSSLGGPFSIASTSLPSEPTPFSASSASSDQTATLDDVSMEISMMIEEKGWKQLCNEVFRRPKNSAFLSSNVAAGLHTIAF…
MONOS_6774	_no_hmmer_hits	P28843-Mus_musculus-Dipeptidyl_peptidase_4	0	S	0.017	_	0.002	_not_TA	N/A	N/A	N/A	N/A	_not_MBOMP	GO:0006508|GO:0008236	proteolysis|serine-type peptidase activity	gi|1125439844|gb|OLD67438.1|	peptidase S9 [Acidobacteria bacterium 13_1_40CM_2_68_10]	6.27261e-109	MLSKLLLFLALNAMLHGEAQEFSVDVNIYMKKVGNLQASHDGSKIAFVARKLDENTHKKHAVLYVQKVNDANPTAVMENEAFSVTEFSWGPDGDSIAFLQSEDPKSIYLYTISNSKFEKKASFPLPIGNIRWSNKGGIIVFSASVYPGMTMQQTVDYQTQRDAYGSDAIVFDNSPLYSWDHFIKGDYNHLFYITVNTNEMTFGDEATDIMNKFEGECPEESFGSYSDFDISANDDMIVYSTQPEAVEPWSVRKHVYAYSITAKNQVKTDATCLTCGRTGMHTNPTFSPTGRYVAMLETTDDYAESEYAKVLLFDLFTKETKKFLEKWDEMPNGIHWSSHLPGTILVTASSRGRGRVFSLDIATGKIDASNDAFSVSSCQMIDKKRMVYLKSSFTHPTDV…
MONOS_6787	Tim44	_no_mitominer_bbds	0	_	0.056	_	0.001	_not_TA	N/A	N/A	N/A	N/A	_not_MBOMP	_no_go_hits	_no_go_hits	gi|678310296|emb|CDW89445.1|	ca2+-binding protein (ef-hand superfamily) [Stylonychia lemnae]	3.28672e-13	MSSRDPTTIEEMEQRVKELTDLVEQLGDTGRYAEADRENKKLEALKKRLSEKRKTALEEEQREHEEELHHAYEEQVKLFADQWDEEMKNFENDASKQIEELKNTHQQQNEALELSFASADPPQLKPSPELVSLRATEKQLAKLKKFQEALKAQAAADALEQEKVRLEKEEATRKNSLKQQLKAQQSSEMSNLLKRIDRERKEKCIQRGNDSARLEQRYRNLLRELRAEQKAQANEFQHGETMRKSKEAGKFISSPFRPSSSMNKTGTRTGSMSPAVSGSLSSTSRSTATPQRSTPSRTMRSTQSFHSSSAVSRRSAASTY
MONOS_6788	_no_hmmer_hits	Q8CFE6-Mus_musculus-Sodium_coupled_neutral_amino_acid_transporter_2	0	_	0.063	_	0.001	_not_TA	N/A	N/A	N/A	N/A	_not_MBOMP	_no_go_hits	_no_go_hits	gi|663443535|emb|CDR37800.1|	CYFA0S01e17480g1_1 [Cyberlindnera fabianii]	2.07011e-28	MSEKDKQKQDKTKEKYTPNASLGSAVISLVNSTLGAGMLGIPLAYAKAGVFPAIVMHIVMALMSFFSFHFLIEVADALQQYSLGELSETLFGVIGVVVIEFCNAIYGFGSLWAYMILITDFLTSMLRGLGIPSEHPCVQNWFIAILVAFFVLQPLSWMRKLDSLRFTSFFGTISMAICVAVVIFRFFSPFDKDFHPDPPLFARPTPAMIQTFSTLTFAFGCQQNIPIIQGEIKKRSRKTMYIVSVFSISTVGIFYMIAGLFGYFSFTTLFYTDPHAGNILEMFDDKDIGAVVARICSLITVLFCFPMNSLPTRLAIYNIVVGMKHHFSRKGYTPLKEANKSFARPELVNVKGQEVKLDVKNYSGESQTLKENEGMDEESPESEDSTETLPLRRSFISST…
MONOS_6906	_no_hmmer_hits	Q8R307-Mus_musculus-Vacuolar_protein_sorting_associated_protein_18_homolog	0	_	0.095	_	0	_not_TA	N/A	N/A	N/A	N/A	_not_MBOMP	_no_go_hits	_no_go_hits	gi|1179557971|ref|XP_020698933.1|	vacuolar protein sorting-associated protein 18 homolog [Dendrobium catenatum]	1.92663e-29	MNHFFDSPDTSTDQAKSSTKLYYPNVEIEKPQFSLEKCNVTFAEGVPISIAVSNGVIAWLSEKSLYYYNDETQELKGIEGKWNLKKGELPEKVFLNPLGSIAVVPTSKGNTYYVNFKQGTKWVQLENWKFSIESLAWLRPMETFKRIQTGYISSLFGNNLDELVNIDWNVLVGTRDGKLYELDFPRPAPKKLEELPESAEFRGLPITGITGMVVADGTQPRQIIFASSLLTLVELSRTLTRPSFTHNTRHFSMRGIKVDDPSKLPSSLTFSGTFPNFPLPFPWYAWLGPSGIIHPDIVSMEGVDPSCQFATDSSNPSSPFSVTPSNHFTEHNHPNAIKSFGRVASIFPVGLGATWCHYVVAYGDRVQAWSHVTSTCVCENIPLGEGEGGMGMSSGGGGG…
MONOS_6909	_no_hmmer_hits	A0A2I3BQV5-Mus_musculus-Exportin_7	0	_	0.086	_	0	_not_TA	N/A	N/A	N/A	N/A	_not_MBOMP	GO:0006886|GO:0031267|GO:0005049|GO:0051169	intracellular protein transport|small GTPase binding|nuclear export signal receptor activity|nuclear transport	gi|1249610427|dbj|GAX94876.1|	exportin-like protein [Pythium insidiosum]	2.69641e-36	MDESQLTILEQHATNYFLHPSKEAHQSGMQFLEVVSMSPDIISHCQFILLKTENPYAIFFASKTLTKLFSDRWGAIPEAQRSELKMFIFSFLLNRAPNLVAKVLSERQNTPQTQYAATPLSSSPMIVAVRFVCELFARILKMFWVTFLEPVNSSQIAPFFDGGIDKNIVGLELLAEILNQVHYNPGNICTSSEHRRVQVNFRNSSLLPTAVIAHGMLQRYGRGEFNQGSPEVPGLILSRSLLLFKMAMSFDFIGCGQDDVSDDIRIVHLPSSWTKLIEDPMLIPLFYTLFTSPNIQASQKILCIQNLSLLTAVRKAIFTTPEKKNAYLFNIITAITNILKNKNDLASPDVFHEVCRLVCRLTINYTVTDIEECCNAASSSSSSSLSAASSIQSLQPQNS…
MONOS_6967	_no_hmmer_hits	P02992-Saccharomyces_cerevisiae_(strain_ATCC_204508_/_S288c)-Elongation_factor_Tu__mitochondrial	0	_	0.182	_	0	_not_TA	N/A	N/A	N/A	N/A	_not_MBOMP	GO:0003924|GO:0005525	GTPase activity|GTP binding	gi|470493250|ref|XP_004346488.1|	selenocysteinespecific elongation factor, putative [Acanthamoeba castellanii str. Neff]	1.72185e-102	MSIEAAAVAQKNLSISIALMGHVDSGKTALARALSQVLSTAALDKSPQSMERGITLDIGFSSFSVCNDDVPLSLREKNINQINYTIVDCPGHASLIRTVLGGAAIMDLVVLVVDAQKGFQAQTAECVVVAEITSAKLIVALNKCDLFPDEMREKSIEKMTKLCQRVLSSTKFRNAPIVPVSAIIPNESPLTPKYGISNLKHAIARETFVVPRQGTVITGTVLSGKANTNSSLYFPSSQQIGKVKSIQIFHKNVPSIEAGDRAGIRVMGVNAAELERGIACAEGETMVKNANGIIISVNRIPYFKQTIKSKTVWHFTIGHCTTTGTVTFFSTTQLASFSSQTAFSSATPSSSADSNALDSSDTPLYSFSQPCKFVPELTDELGHSAKEEQTYAENGVILA…
MONOS_6982	_no_hmmer_hits	P62858-Mus_musculus-40S_ribosomal_protein_S28	0	_	0.149	_	0.11	_not_TA	N/A	N/A	N/A	N/A	_not_MBOMP	GO:0003735|GO:0005840|GO:0006412	structural constituent of ribosome|ribosome|translation	-	_no_hit	-	MDQPATQIKYATVVKIIGRTGSRGGITQVRCDIQGENRTITRNIMGPVKLGDVITLLESEREARRLR
MONOS_7135	_no_hmmer_hits	Q8K4Z3-Mus_musculus-NAD_P_H_hydrate_epimerase;Q8NCW5-Homo_sapiens-NAD_P_H_hydrate_epimerase	0	_	0.058	_	0.003	_not_TA	N/A	N/A	N/A	N/A	_not_MBOMP	_no_go_hits	_no_go_hits	gi|251765178|sp|B3NW64.2|NNRE_DROER	RecName: Full=NAD(P)H-hydrate epimerase; AltName: Full=NAD(P)HX epimerase	8.70294e-70	MTKFLSQKEAIALDEAYFTECSYTVDQLMELAGQSVAHVAYSHFTDCKSVIVICGPGNNGGDGLVAARHLHFMKKNVQIFLPKPGKSQLLQNLVKQMEMLHIPIIASYDSFDIMVDAFSKADLILDGIFGHSFHPPANPQFASIIEAMKKCGKPIMSIDIPSGWDVEKGDEAGEGINPEVLISLSAPKLCASFFKGHHYLGGHFVPEYLQERHELKLPDFPGSALFVKF
MONOS_7187	_no_hmmer_hits	P54869-Mus_musculus-Hydroxymethylglutaryl_CoA_synthase__mitochondrial	0	_	0.051	_	0.003	_not_TA	N/A	N/A	N/A	N/A	_not_MBOMP	GO:0016746|GO:0004421|GO:0008299|GO:0006084|GO:0010142	transferase activity, transferring acyl groups|hydroxymethylglutaryl-CoA synthase activity|isoprenoid biosynthetic process|acetyl-CoA metabolic process|farnesyl diphosphate biosynthetic process, mevalonate pathway	gi|1002359495|gb|AMN10094.1|	3-hydroxy-3-methylglutaryl-CoA synthase [Chamaemelum nobile]	7.08599e-87	MIDYSFFPNVGISALELYFPQRCIDMQKFEIIPEDKGKFTKGLGQERMCFTDEKEDAVSFALTVTKRLLQKTKVDPKAISYLGVGTESGVDHSKSIKTFLMRLFDGNPNIRGLDSTNACFGGTETLFNAVDHVTIHGGYAIAVATDVALYGGPSESAQPTGGAGAVAMLITPNAPLVIERLRSFACDDEFDFWKPDSSHEYPVVNGPLSLNCYLRGLDLCFENMQQKTQELRMHCKKIGEKEPPPFSLSQFSHFLFHSPYHGMVKKAYSRLLFLERHSQIQLQTQSGDSVDSGMPFSKELKWDEFSCCDGMSLSDTLKSNEYKVAASAMLKRKDAEFEEKVMPSAFLPKKTGNSYTASVFFALASLLHNQMEIENPLAKLREDTSKESRTNDDNKKEIE…
MONOS_7198	_no_hmmer_hits	Q8BTS0-Mus_musculus-DEAD__Asp_Glu_Ala_Asp__box_polypeptide_5	0	_	0.196	_	0.001	_not_TA	N/A	N/A	N/A	N/A	_not_MBOMP	GO:0004386|GO:0003676|GO:0005524	helicase activity|nucleic acid binding|ATP binding	-	_no_hit	-	MSYQQRGEVQNYYEQQQLQFRNAHTTQHKQKSETQGILQTPQHREFFGFSSRDQGTRVLTQQTSFTERSAHRESFFGAHSAPSFMQKSQTSIITPSFQQRAISASQQTSYPKNFYKEHPEIASIDSESVKAFYAQNQVKVIGSDVPKPIFEFRHIQWPSDLMTSFGKAGFTKPTLIQQISWPVALSGRDMIGIAETGSGKTLAYALPAIIHMSAQPRVQPGEGPIVLVLAPTRELAVQIHVEFRKYIKRRYNIVCVYGGASRMAQISHLAEGVEICIATPGRLIDLINSGSTNLNRVTYLVIDEADRMLEMGFEQQLREIVGQIRRDRQTLMWSATWPTPIQNLAYTFLNKSNAVRLTIGRSDLTSNVRVQQIFYFCSSAFEPNPPTTLKEMSDYEYEE…
MONOS_7334	_no_hmmer_hits	Q3UV11-Mus_musculus-Keratin__type_II_cytoskeletal_6B	0	_	0.206	_	0.002	_not_TA	N/A	N/A	N/A	N/A	_not_MBOMP	GO:0005515	protein binding	gi|514693298|ref|XP_004994221.1|	WD repeat-containing protein 65 [Salpingoeca rosetta]	2.86496e-126	MSGSTSLLHHKVTISPVHAFGIVKTLNDNIFFLDNDRLLFPVGKHYAILRTGSKTMNFIMETEKTKILTQTAISLSPDKKYLAVCEISEDDITNLNFLAMQNGSPLVSPQSPTPQISIFNLMTQKKVRTLLRPADVGDSHFHCVALSHDGKHCAAVCGGPDYTLVMWHWGQPLRVLGVAKQTTQTTQVSFHPLDNSQICLSGPKTLKIYRLTDGVLKQYNLISGRRDPPTFTAHLWVPEADRILAATDRGDLCVYDRGELHLTLTTVLGSGIGVTGLLTWGKNGFIVVGEKGKIGLFEFAPEEAELYRLKHLVELPGVNEMKMLKDGTSTDKNSGNASSSASSSSSLSSSAIPSISSATILQPQSAGLAPTDPSQLKITAASITPNAGTLACVVGNTQI…
MONOS_7441	_no_hmmer_hits	Q8K1E0-Mus_musculus-Syntaxin_5	0	_	0.094	_	0	_TA	20	2.7299999999999995	2	1	_not_MBOMP	GO:0016020|GO:0016192	membrane|vesicle-mediated transport	gi|1229805953|ref|XP_022156929.1|	syntaxin-31 [Momordica charantia]	2.17929e-15	MDITSRFFDLVQENEAKKPLPQRKSVSLQKKNRKIDPKYMQILQRAKTVQGKTAQCLKKLSHLNELSKRKDLFDENESQIDLLSASFQTDMQDISGEIARINQLLSNASMNASTINHSKAIVEDLASVTQDLTRAFQSQLKEHAEYLQQRAERRNLFMGTEDVAIPRRKGSHKIQFEDEFDEPTPVLSSSTSSSSSSSSVTSSASTSFNLPRHSNQKQIPTQRFNSSMAEDDDAKWNNNGLDENYAPLITERRHDERTASLNMVHRAMSEISTMFQDLGHLLTQQRESLQLIDANLDETTENMDASISALEKAKRKFASRRGLIIKCFLAIFVMLLIFGIFIK
MONOS_7512fu7513	_no_hmmer_hits	_no_mitominer_bbds	2	M	0.861	M	0.909	_not_TA	N/A	N/A	N/A	N/A	_not_MBOMP	_no_go_hits	_no_go_hits	-	_no_hit	-	MQVRPKVQAVPKQLYRIIPRTTLPTSRSRLPMNRTISLTPRQLFEPVDKNDGQVFIPHYRLASTYPTISSRNRMTNSSSHTESKIPNKSTFRDEKQQSQSQRFSIERKKLSVDSINHHLSYTGIHERKELNGQYSRSKMGIIKPKARIPILSTDTTFSPKQSPSQSPRNSPGLRDNSLSALQVHRIDKQQSASLTQLIKPKQENKAKDIVESQSVISKQTIENELKACADSSRLLMKDLLDGLDNSISAIDLLKQLREKENIKKEEENEKSNERTSAFTVFAIHEEKRKSEETIEEGNKESETKLNKTEIEKDDEKKKEKEEKEKEKEEMNEKEEAEFVSMLDALTFETQKLFSRVEELEIAKTANDEKIMKMRQKIVERQNEISEETKAIDNIMAQLD…
MONOS_7531	_no_hmmer_hits	Q80U78-Mus_musculus-Pumilio_homolog_1;E9Q6M7-Mus_musculus-Pumilio_homolog_1;Q3TTW5-Mus_musculus-Pumilio_homolog_1	0	_	0.125	_	0	_not_TA	N/A	N/A	N/A	N/A	_not_MBOMP	GO:0003723	RNA binding	gi|954475795|gb|KRZ05910.1|	Pumilio -like protein 2, partial [Trichinella zimbabwensis]	4.64332e-61	MSQPTQIGLQSGQSPPVLSLPLTLSSPALGEVMPNYSPFIGMSGQMQQVPAGGAFSWSPTVQFPLISPTSPYLQNMAVGQPPAASPFQSPSIGQGYIAPQLAAPSTFSQASFLPLGHKSNSQNQSSSGTNPSPSTSNLSSCESSSGDMAYTAQGASPPTTSPSINQVGQSPNLPGAYIVTSMQQTGSPPTAASTSSPTIYVVYPQGSALPQLVQASPTGSPQPQAPTASLQPQQSPSAPQMVLYPVGGMGGSPYYAPVSSGYQYTGQPGMMALQQVPSGRNPMIPYGYGPATMFSPDNSVQTSPPLAQQVYGIAQPLQNHQSYNSSSLIQSSASQTASMASQPSLQASSQNMATNSLHSAEMNYAGSSMSQRPFNGASIESSDKSNGSSSEHSFSSPSL…
MONOS_7541	_no_hmmer_hits	Q99L43-Mus_musculus-Phosphatidate_cytidylyltransferase_2	0	_	0.234	_	0.004	_not_TA	N/A	N/A	N/A	N/A	_not_MBOMP	_no_go_hits	_no_go_hits	gi|648502195|ref|WP_026193946.1|	phosphatidate cytidylyltransferase [Capnocytophaga cynodegmi]	3.07666e-25	MDREQLRHKKKEVESHLKVLSTPVKNDAPTNWALRWITGLIAGPLFLFSSVYAPYLFVVLALILCIVAYLEWDNFILCLFPEDLEKHQILRVFYVIIGITLPLAAIFTGSFHPVAAMLMVAFFALISFHIILAMFTKQDRLSSAGYNHFANHLVGILWIGMGVSCLILLVKKQPAFAFLGLVIGILSDTCAMFVGRSIGKHKIFVALSPKKTWEGFFGGVFGSVILYFLVVYSFRDKWSAAVNISWQPLAVVCILAGFVGQFGDLAQSYFKRIAMIKDSGVFFPGHGGVLDRVCGHLCIAQFLYFATQFPVIKEQCGN
MONOS_7559	_no_hmmer_hits	Q8VE96-Mus_musculus-Solute_carrier_family_35_member_F6	0	S	0.037	_	0.005	_not_TA	N/A	N/A	N/A	N/A	_not_MBOMP	_no_go_hits	_no_go_hits	gi|1270046952|ref|XP_022785499.1|	solute carrier family 35 member F6-like [Stylophora pistillata]	9.39749e-85	MVHPLIQIGLSAGMLLTGTLNTVSKKLQFQVCVPGDDTCPGDLKNCDLTVHPSNHKFDKPFTQSGCMFLGEATCLLFHAFLLFKNRNKPKSPEEAGRTMKQTIFRTIKYFPLFIMLAFCDMVGTTLAAIGLVTIPSSIYQLFRGSIIIFSSIWSVTFLRQKYGWYKWVGIALVVTGLLIVGLSGVLNNLTSKNSISTGKYILGIVLVILGQLANSTQMIFEEKYLKSANLQPLLVIGFEGIFGFLMCVAVAYPIVSSIPGDDCNKYENVLDALTMLGQNTFLLIMFLCYFASISFYNGLGLTVSKLLSAVHRTLIDACRSIFVWLSMLIVNWCTKESFGEPWLQYSWIQVIGFIPLVIGTLIYNHVIPIDEWVKKLRKSKQTAEVSGGEDKPLLSSQDD…
MONOS_7590fu7591p	_no_hmmer_hits	Q3TAA7-Mus_musculus-Serine_threonine_protein_kinase_11_interacting_protein	0	_	0.083	_	0	_not_TA	N/A	N/A	N/A	N/A	_not_MBOMP	GO:0005515	protein binding	-	_no_hit	-	MSKKTQTENQPQLNEIKITRPAGDVDLEHFPYLKSLNIIGLKSGSQILYLRSVSCNLKELSIEQSLSTVEYLLYQFCSNKRSANLALTNGKEWSKLERLNLSNNKITRIDSSLKSAFASLSSLTYLNLSHNKLEVITDLTDLISLSTLDLSFNSLASIRDLKTGNVSNLSLMHNSISSVDGLEMMKGLEVLDLRSNCLQSVADLEIIKKLPLTSLLLSGNPLCSTNRFRLAVFALFETRDWLSLDTKKASNEEVAELLRLNPLLHPAQIEVIHSHEPISSFRPSEREEEEEEEEEEKEEEDDDDDDKNDNDDFDENDGKGKEKLMEYKRNRKRRGKKLNKNKKTKKVSEDSIFLLPSLDLPISDIEASTVLKRSSNYHSSSSSSSSHSSSSLSSSSLSS…
MONOS_7654fu7655	_no_hmmer_hits	Q91W90-Mus_musculus-Thioredoxin_domain_containing_protein_5	0	S	0.058	_	0.001	_not_TA	N/A	N/A	N/A	N/A	_not_MBOMP	GO:0005783	endoplasmic reticulum	gi|514777259|ref|XP_004968698.1|	protein disulfide isomerase-like 2-2 [Setaria italica]	5.43735e-46	MLWAVVALTWMQIEGKSSVVKLTDETFPDAAEKGHIFVKFFSPSCHHCVKLAPVYEELGVFFEKYKDNMTIAEVDCSRQGKTCDFQSIEGYPTLRYYPGGGAEWEEFQGERSVEGLKDFLLPKIGIVRRPKFSFVKTLTPGNFEAVVMNRTENVLVAFTAPWCAHCKKLKPQLEIVGLSFKPGDNVTIASIDASAYRDFVEPYGIPGFPTIKFFPAVREHAVGTPTAEKAKKEADASASTTTTTNTSEGEKKEKEEKQEEEEEEEDDDDYYTAITKEGMRIITYRGEKEAVPLLQFVNEQSGTWRAVGGGVGSSAGVVSEMAEPLVVLSHALTKTPLPMTEEEIEKMEEEEEEKEKELEREKEREKEREREMEKEKEEMEEASKGEEKKDPIVPRKKNL…
MONOS_7660	_no_hmmer_hits	O14171-Schizosaccharomyces_pombe_(strain_972_/_ATCC_24843)-Dehydrodolichyl_diphosphate_synthase_complex_subunit_SPAC4D7_04c	0	_	0.15	_	0.128	_not_TA	N/A	N/A	N/A	N/A	_not_MBOMP	GO:0016765	transferase activity, transferring alkyl or aryl (other than methyl) groups	gi|1216083074|emb|SNR36518.1|	undecaprenyl diphosphate synthase [Dokdonia pacifica]	2.7817e-47	MWKFVSQKINDAKLNYQKWKGLPKHVAVIMDGNRRWSKSRSLSVEEGHKSGITTMRNMLELCCNLGIRHFTVYAFSSDNFKRDPKEIEALMNLTLTTINKMENQKDFIKEKRIRVTCFGDLDLFIKRSANKELGKTVRRRAADLMRQTLDNSQFFFNICYGYLSSEEIKRARQRLSFGTAFGIIKPSDINHSLFMRSLDSEEQPPLDLLIRTSGETRFSDFLLLQMSEAVIYFTPVKWPAFNQKDMEEAFEVWRRQRKMQNVLREQCNEAIEIAEKEEEEEEMEEEECVEGADDGFEDDSEKKDSEREEKGKENEKKEKEGNKKEIMIQRIKSDEGDESDSNSRVFKSVREECKREEKEKVERSPEANAVDSSTVRKDEEAIDDVNPSGARQRKKNPST…
MONOS_7713fu7714fu7715	_no_hmmer_hits	Q920I9-Mus_musculus-WD_repeat_containing_protein_7	0	_	0.114	_	0.005	_not_TA	N/A	N/A	N/A	N/A	_not_MBOMP	GO:0005515	protein binding	-	_no_hit	-	MFIFPLMPIVERKEFVISQLTSIRIDFQKILAKIALHKKKMKRKAHEIHNEMDEMDVIDLLEDDYATPSSSSSRPPPSSSLNISTSSSSSSSLNSSSSLSSSSFSSSPSLSSSSISPHFSETSSSSSSSSSSFSPPLPKQLNTKEDLFIAMLLSDRFHPHPSLPFSLSSSPDCSFLLLVTPFAAIVISNRLLLPLFAISSPSDKQVKKIIVKYCGKMEKNKRNKNVFTSSSSSPSSTNSSNSSSNSSSSSSSSSPPPPPPHHHHHHHHHHHHRHHHHNLHPTFNESECGKHKMNSSSSSLYPSSSSSPSLSPSSSSSIEEFSFPSLSSKQRWLGGNLIGSNLIVLFTQHPLFFVFSMKEEDGEGEEEEREEEEEEIEKDEEEIKEIEEEENEKKKEKRE…
MONOS_7729	Tim50	_no_mitominer_bbds	0	_	0.072	_	0	_not_TA	N/A	N/A	N/A	N/A	_not_MBOMP	GO:0006364|GO:0030688	rRNA processing|preribosome, small subunit precursor	-	_no_hit	-	MKALEGVKNKLFKSDTKEEDEKKKNIDENAAEQKEKDKQPNPSTSPEKEKKEEVAQKDATQKSSTEEAPKEKESKGIKSWFKKKDKNNKNNEKKEKEKEKKEESPLGPVVEDTETMKKVYKIVRVLFFLISVLSIVFGIIIAVFSIVSYVKTPFLSAVVTRMLMCGISMVTTGCFATFCSSLFGCCSCANAGCLKKTFLAGYAICFELVLFGGLFFFYSDIWINLAMLDGSRSYAFGIDYSKGGDINKMIKDHYGIINTTSGFCLLGFFIMLIATILAGILLRPQNFLSNLRPITISMIAACGTELAFLGAFFTVLQCYSVATKGISSTLCGIGSFIDVALVVTTILNIFCGGKKRPLFLPRARAVIMVGACIATFILAILLAGYRKSYAETNNTEIYR…
MONOS_7732	_no_hmmer_hits	P00175-Saccharomyces_cerevisiae_(strain_ATCC_204508_/_S288c)-Cytochrome_b2__mitochondrial	0	_	0.097	_	0	_not_TA	N/A	N/A	N/A	N/A	_not_MBOMP	_no_go_hits	_no_go_hits	gi|686641707|ref|XP_009313299.1|	putative cytochrome b [Trypanosoma grayi]	1.1942e-12	MAFQTSSSEIDKESLPVITMHELSLHNKADDLWVCVNEIVFDVTNFDHRPGQSMILKAAGSDITASFNRFHAYVNCARCPGVKVVGRIEKDKNSHSSSATAKFLPKSYQMSSTKKSEPKRKTLPIISQPSSSK
MONOS_7798	_no_hmmer_hits	O70435-Mus_musculus-Proteasome_subunit_alpha_type_3	0	_	0.09	_	0.006	_not_TA	N/A	N/A	N/A	N/A	_not_MBOMP	GO:0006511|GO:0019773|GO:0005839|GO:0051603	ubiquitin-dependent protein catabolic process|proteasome core complex, alpha-subunit complex|proteasome core complex|proteolysis involved in cellular protein catabolic process	gi|1023180056|ref|XP_016293633.1|	putative PRE10-20S proteasome subunit C1 (alpha7) [Kalmanozyma brasiliensis GHG001]	1.68656e-75	MVLIKFFMTTSAVGAGYDYSTSTFSNDGRVFQVEYAMKATEKSGTAIGIKCVDGVVVACVNFQISPLVVPYSQSRILTAAKSIGLVSAGLLADGRHLASHCKETAADYKKNYHEDIPVRVLAERLSIYLQQFTQFGAYRPFGVSTIIAGYDDKPQLYSTDPAATLYGYNGVAIGKEKAQARTDIEMLPLDKLTCEQAVKEAAKILYGLRHEDEKAFELEFGWVRTTDKIFGRVPDELRDQAIEEAKKWLEEKDE
MONOS_7810	_no_hmmer_hits	P50580-Mus_musculus-Proliferation_associated_protein_2G4	0	_	0.061	_	0	_not_TA	N/A	N/A	N/A	N/A	_not_MBOMP	GO:0006508|GO:0070006	proteolysis|metalloaminopeptidase activity	gi|1270083497|ref|XP_022805090.1|	methionine aminopeptidase 2-like [Stylophora pistillata]	4.23783e-99	MSSEEKIPTAATKSEKKEEEKVISEKKEQEAAKAGAMPSQKKEEESAQKEDIQSSSSTPSSATPSGVISLPDKQAVPHLPPPPEGLTRRPGSDLPDLMYAVKPGQKVLQTFPPTVPLSEMYPKKRYPLGKLEKHLDEGTTHRSANSEKIRLEIMNEGITNDFRRAAEAHRQMRAYARQLLRPGMRLIDFVTEVEMRGRYLMEDSFLSDVSSNLLRASCSSLNPAMSALLGKLLNDEASSSATPSEDAAKGKKGKGKGKGKAALHEDEETRQLISSLYPDYTHSTCGLSFPTGLSLNNCAAHYTPNPGDTRVLLDTDVMKIDIGTHMNGHIIDSAFTVCLDPTMQPLIEASKEGTWTGIKMAGIDARFIEIGDAIEEVICSYEVEENKRMRSIRPVENLS…
MONOS_7816	_no_hmmer_hits	G3V018-Mus_musculus-Heterogeneous_nuclear_ribonucleoprotein_Q	0	_	0.22	_	0.003	_not_TA	N/A	N/A	N/A	N/A	_not_MBOMP	GO:0003676	nucleic acid binding	-	_no_hit	-	MSLPPLFPPFPSVMQYPVQQGQGSSGNPPISLPFLPSQLMAMRQFFQNPLQRQSQHTPAVDDKEYNEKHRSDHSRSSVNSHEQKRRSHHKHSHKKHSSSRSKRSSSNRHRHKHHHQKSHSYRSPYSHSRERHRSRLSRSHKSYSYHHSTHHYNHGDSSTAYQYGESHSAHHLPVPYPPLSHEDESKFHSSYRSVSSSQYRPIPVPEKGGYVALGQKPKYDPWTITPERDLQAFESSSGQVFRAPPPKSSHFSNEQISTSNYLFIGNLPFSMTEDGLRKLFDTVIPGYVTRLVLNINTYTKMSRGTAFVTCDTHAHAEEAMRRLQGYEVAGRFLRVDWDIGREEKFKIHTGKKYDKSRQKMSYSTTSSSNSSSTNVGSQKGDEWGFNEVSKTDVADGWDS…
MONOS_7822	_no_hmmer_hits	Q8CGC7-Mus_musculus-Bifunctional_glutamate_proline__tRNA_ligase	0	_	0.075	_	0.013	_not_TA	N/A	N/A	N/A	N/A	_not_MBOMP	GO:0000166|GO:0004827|GO:0005524|GO:0005737|GO:0006433|GO:0004812|GO:0006418	nucleotide binding|proline-tRNA ligase activity|ATP binding|cytoplasm|prolyl-tRNA aminoacylation|aminoacyl-tRNA ligase activity|tRNA aminoacylation for protein translation	gi|74580044|sp|Q74ND5.1|SYP_NANEQ	RecName: Full=Proline--tRNA ligase; AltName: Full=Prolyl-tRNA synthetase; Short=ProRS	9.29734e-89	MAAKRADLTFHIDKYNNFPEWYEEILQLADIIDKRTTMKGITVMPPYGCFMHTALMQAVEKEWTQQGISYAQFPTLIPETLLARETDHLAGFAPEVFWVTKGGSSDLVPRLALRPTSETIMYSTFANWVQSYRDLPIKVHQSCQVFRCETKDTLPLIRAREIYWNEAHCCFATAEECEAQCRQYSASYRRVFEEIMGVPGLHIRRPPWDTFPGAEYTDVIDVITPTGRVLQAASFHFLGQGFSKIYGVTFSTKESESAAKGSCSKPPKKEKQKKEKKQKGKEGEQKGEQKEGEQKAEAGQANEEKSEEVPSSSSSSSSSTSAEPAPATSSAQTLPDGMAYAYMNCAGISTRGLASVIITHGDEHGLVLPPQLAPTQIVLVPILKGKEEVDAPLMEFVNK…
MONOS_7879	_no_hmmer_hits	E9PX91-Mus_musculus-Phosphatidylserine_decarboxylase_proenzyme__mitochondrial;Q8BSF4-Mus_musculus-Phosphatidylserine_decarboxylase_proenzyme__mitochondrial	0	_	0.093	_	0	_not_TA	N/A	N/A	N/A	N/A	_not_MBOMP	GO:0004609|GO:0008654	phosphatidylserine decarboxylase activity|phospholipid biosynthetic process	gi|1013947665|gb|KYR01334.1|	Phosphatidylserine decarboxylase proenzyme 2 precursor [Dictyostelium lacteum]	3.78212e-48	MGQTSSFLDLLRNDDLHLSIGAILSVANDCADEDFLEKNHLSIKFTEMEEAIKFIPQEANKYKSTHDCIFTYSRSDCCKPITIELKRFSQLEQKFSVESWTIELSSIRVDEPQNYTFNSVDDKLKLDISVSLSPFSFGVENDKDNLEGYAFIRCLSAENVKGNYEGLIPRCVLQYDQFCNERSSISIKENSSFSLNGLPVIIPIKKSEKQIQDIRVSLILHDQAKDIQAQQFTNGLLTIDTKQKENSACTTDQTDKLTEGKQKTLIERFLKEVEEGVKIQKIHFQNTEGMGFDVVASAQFLTEQQVADGIWMHMLQFFERAGAGSGTGAALDLDALRLVASGLDMALLMKIEQFVQTAASAEHPSALTASSLWGFLRSHRPLLPSLKRCPFSGEDLSEA…
MONOS_790	_no_hmmer_hits	E9QNP0-Mus_musculus-KxDL_motif_containing_protein_1	0	_	0.055	_	0.015	_not_TA	N/A	N/A	N/A	N/A	_not_MBOMP	GO:0005515|GO:0003735|GO:0005840|GO:0006412	protein binding|structural constituent of ribosome|ribosome|translation	gi|544209744|ref|XP_005535274.1|	60S ribosomal protein L40, ubiquitin fusion protein [Cyanidioschyzon merolae strain 10D]	5.00981e-80	MQIFVKTLTGKTITLEVENADTIESVKQKIQDKEGIPPDQQRLIFAGKQLEDGRTLQDYNIQKEATLHLVLRLRGGVIEPTLAALARKYNCDKMICRKCYARLPARAHNCRKRKCGHSSYLRPKKKGTGGSK
MONOS_791	_no_hmmer_hits	P63082-Mus_musculus-V_type_proton_ATPase_16_kDa_proteolipid_subunit	0	S	0.012	_	0.003	_not_TA	N/A	N/A	N/A	N/A	_not_MBOMP	GO:0015078|GO:0033179|GO:1902600|GO:0033177	proton transmembrane transporter activity|proton-transporting V-type ATPase, V0 domain|proton transmembrane transport|proton-transporting two-sector ATPase complex, proton-transporting domain	gi|545702388|ref|XP_005703524.1|	V-type H+-transporting ATPase subunit c [Galdieria sulphuraria]	3.00223e-62	MSIVVSEICPSWTTFFGFMGAASSLIFANFGSCYGTAKAGVGVCVMGVMHPQLIVKSTIPTIMAGILGIYGLIVAIIIGMGITNEYPLYNSFAHLAGGLCVGFSSLAAGITIGIVGDAGVRANARQPKLFVGMLLILIFGEALALYGVIVGLILATKGSSNKCTVGAPTS
MONOS_8024	_no_hmmer_hits	Q8BTS0-Mus_musculus-DEAD__Asp_Glu_Ala_Asp__box_polypeptide_5	0	_	0.162	_	0.006	_not_TA	N/A	N/A	N/A	N/A	_not_MBOMP	GO:0004386|GO:0003676|GO:0005524	helicase activity|nucleic acid binding|ATP binding	gi|595447149|gb|EXX56938.1|	Dbp2p [Rhizophagus irregularis DAOM 197198w]	9.68318e-177	MSGWDSSGSDWGGSSSSSRYDSNQWDHSLHNPSADASRYDDSSSYRNSSDFQSYGVPSGGYRSGYGGHSGGGYGGYGGGRFGGGFDRMGGLGSNLPQNIDFSDAPPVRKDFYVEHPETARLSENDVQWFYREHQVTAIGENIPKPCMKFEHANFSSDIMNAIARSGFKEPTLIQQISWPTALSGRDLIGIAETGSGKTLAFALPGITHLLAQPPIRRGDGPIMLVLAPTRELAVQIETEMRKYCGRVRTVCLYGGVSKVPQMRQLREGVEVVIATPGRLIDLISAQCTNLKRVTYLVIDEADRLLEMGFEEQLRKIVSQIRPDRQTLMWSATWPKDIRQLAFDFLNQKTTVRFHIGSIEIRANARVTQLFTFCSIMEKQHKLVSFLEENMRDGRILIFT…
MONOS_803	_no_hmmer_hits	Q5KU39-Mus_musculus-Vacuolar_protein_sorting_associated_protein_41_homolog	0	_	0.09	_	0	_not_TA	N/A	N/A	N/A	N/A	_not_MBOMP	GO:0006886|GO:0016192|GO:0005515	intracellular protein transport|vesicle-mediated transport|protein binding	gi|1183379459|gb|ORY04934.1|	vacuolar protein sorting-associated protein 41 [Basidiobolus meristosporus CBS 931.73]	2.21408e-35	MTITLAMESEKAPPNETKDASEDIEPLLKYNFIPLDFITRQQAKATAIALNPRFSVIGTSDGYIYWINRQNVIAKQAKVSSGQINDISISDDLFVAVATHDGQVVVLHHAEEAAVAKYQLPRPMLAVALHPQFNSKKGLIAGGTEEKLLLFTKGLLKKKPKEIAAMEGEILVIKWNGRYVAWANSVGVRIYDSEKQCIIAKLGLFLPQQKMLTKIYPFTLSWHGANMVLIACANRIVFYRIFETPDEKGRLAAVSHQIDQLDFIVCGAVPFVNNTIAVLCSYEPESPQTPFDPAELRLIQMDELTAGKVTLDTLLAAEKVCDQLVMEGCEQWGARDYHLGVTSVEDAQNNRTLRLTVLTPTTRLDALRINADDHIQWLMEKGKFAQALDEAMGMLAKQP…
MONOS_804	_no_hmmer_hits	P62136-Homo_sapiens-Serine_threonine_protein_phosphatase_PP1_alpha_catalytic_subunit	0	_	0.052	_	0	_not_TA	N/A	N/A	N/A	N/A	_not_MBOMP	GO:0016787|GO:0000164|GO:0004722|GO:0072357	hydrolase activity|protein phosphatase type 1 complex|protein serine/threonine phosphatase activity|PTW/PP1 phosphatase complex	gi|84995294|ref|XP_952369.1|	serine/threonine protein phosphatase 1, PP1-gamma catalytic subunit, putative [Theileria annulata]	2.85481e-101	MAASTQMPIGVPTEYLLDVPSSINVDVIIEKLLSVMGKHPMPHVDLPESDIKGLICLAKKIILSQDILLELVAPLKICGDIHGQYEDLLRLFEYGGFPPVSNYLFLGDYVDRGSHSIEVICLLFAFKVKYPESIFLLRGNHECAVINRLYGFYNECTTRYCTALWMLFADCFNCLPLCAIINDKIFCTHGGLSPHLTSLSQITRIARPTDIPDSGLLCDLVWADPNPEMTYESLQKRTKSSKDKLSFFDSGSLDGMDFDSDDTVYPSPFESSDSKQSKKDGKSTGRTKTQQKKEKEKEREKPELVPWVPSDRGVSKLFSEEVLENFLTRFDFDLFVRAHQVVVDGYEFFGKRRLVTIFSAPNYCGEIRNSGAMMNVDESLVCSFQILKPYDDLEKWREE…
MONOS_8041	_no_hmmer_hits	E9Q0B6-Mus_musculus-Dynein__axonemal__heavy_chain_6	0	_	0.114	_	0.008	_not_TA	N/A	N/A	N/A	N/A	_not_MBOMP	GO:0003777|GO:0005858|GO:0016887|GO:0060285|GO:0005524|GO:0007018|GO:0008569|GO:0030286	microtubule motor activity|axonemal dynein complex|ATPase activity|cilium-dependent cell motility|ATP binding|microtubule-based movement|ATP-dependent microtubule motor activity, minus-end-directed|dynein complex	-	_no_hit	-	MPKQNLHHEKKGKSFVVDEAAIIKSHINQKNLTQRLYSPVKPKITSQLPILHELNSSKRNEQIGFLPQLPPLQPFKTKDNSMLFSISHQRGIIPLKQNSPLRSLTQVKTSTQNVPSATPSTFQKHSSTPPPSPTLEPSMRLPPLGSSSKPKSGMARHSFDGVTQLYKNSSHRRSTSPYLHSVAPQSISKRTSSGTVNLDQFKMSLPSSVPESKSVLRFLAHACTQPDSTDFVYCRIAGDACDMFNPYDMEIISHEEIDKRSFFTASSTGLTHYYDDDSEHTSISQWLAELRLFETVVQIPLFRTFRTWRCFSAWECYARRRRVLQAHRELVETHFLANKALHSALLEVNSACLAFSRTQMFHTDDAETYTLEHFSEEMARQSQKFKALLDTFSSQIEQI…
MONOS_8155	Tim50	_no_mitominer_bbds	0	_	0.036	_	0.088	_not_TA	N/A	N/A	N/A	N/A	_not_MBOMP	_no_go_hits	_no_go_hits	-	_no_hit	-	MIEEKKMSMENTILLLKHVGYCNVLKNVWDPCFYASSLRGRFEQMIIEEEKKNEENEESLLVDLCECYFLLNRWASSNLFPVCVPCLLKVSLNKEKNEEAQKKVETALLALSSIGQFQEVRNELFLIEIKEIIQCHQKHNNPTRLAYQSSWQFLIDRFYKDKSLNEVIVNELHFAREAARELEELTKCLNWKNKFEEMSKEEANEVIVIRRWFKTLEIYFLCCQLWNEEYVGLINSLVQLFRAARENKREISYKCIHSLRNAVLNRDVKVDILLKGGAVDAVLEEIQRPTLDDDFACESLHYFMFVSSRLKEKEDDEMEEEEEEEEFDEGDEERDDEKEEEKEDEKDGKKKEEKEEAKRKATKRKSEKERKQKKKKKKKKKKKKKKKKKKKKRGRI
MONOS_8173	_no_hmmer_hits	Q9Z1G4-Mus_musculus-V_type_proton_ATPase_116_kDa_subunit_a_isoform_1	0	_	0.11	_	0.002	_not_TA	N/A	N/A	N/A	N/A	_not_MBOMP	GO:0015078|GO:0033179|GO:1902600|GO:0000220	proton transmembrane transporter activity|proton-transporting V-type ATPase, V0 domain|proton transmembrane transport|vacuolar proton-transporting V-type ATPase, V0 domain	gi|831561377|ref|XP_012731685.1|	V-type proton ATPase 116 kDa subunit a-like isoform X1 [Fundulus heteroclitus]	2.8562e-168	MDIYRSEPMVYMQFVFPRDAAYASMKELGEAGSVHFKDLNPNVNQGKREYSGEIRRCNELKRSIRFFHSQLEKMKIVPDDTPLTQELSSTELGPMFEELETDLKHLIQGEDDLNRHRIELIEMRHVLSIGSKFFEKTMGQASTTIASATSFPSNEIADDKELKGPDIDKPINPGSLMYSAGIISQSKMEMFYRMIFVALRGNVLVESEEVPVQLVDLTTQQPERKRVFMLFYSGEHARNKIMRICSSFGASVYPFPSSPSEHLQQIAQIDERLQTLQAVQERSAEQMQQRMLEIKAHFNQWRLFVAREKAIYSTLNLFASDRFAGCVVGEGWVAEREVEKVHMRLAAASTQAQSQIAAMAHVIPTKRTPPTKIRSTKFTSAFQAMVDAYGTAHYREVNP…
MONOS_8175	_no_hmmer_hits	_no_mitominer_bbds	2	M	0.847	M	0.526	_not_TA	N/A	N/A	N/A	N/A	_not_MBOMP	_no_go_hits	_no_go_hits	gi|1228977360|ref|XP_022052579.1|	titin homolog [Acanthochromis polyacanthus]	0.000375153	MMLIWGRALILMRTWKKFLRNKNYQVSINMKIINYIPSFMLLIINVGSYEELKPEDNFLSDSLLLKEEKKLFHMKKKAKREIEEIKSKKRSILKENFIQKLKRTSNSYETEQLELEENDKLLKQLEEMQSKQKKDEISKLEALKKHFIEQRRIEREFSEAEEKEREREWTIEKQMLHLQIEAERKELAAEEERLRKAYERKKEESKNRKRQMEEEAQKEKERERMKRMKMEAEKEERRILREKRKEFEKERKKEEKKEKRRLEKEIAKQQKEMSMKIEEIKQKLESINIEKEKAREREEEEEMLRSIELMRKRREAMEMRREEELRRIDEEEERLREEKLERKAQSRKLLHTKIKPMPPKLTDLIASDVEVEDPVLSMTLPSHSGSELLRMKEMQQQTA…
MONOS_8216	Pam17	_no_mitominer_bbds	0	_	0.065	_	0.001	_not_TA	N/A	N/A	N/A	N/A	_not_MBOMP	_no_go_hits	_no_go_hits	gi|123501635|ref|XP_001328115.1|	neurofilament protein [Trichomonas vaginalis G3]	6.89213e-12	MNNFKDETIDNISEDSKVNSVAKIDPTDKMQKEQVLSSNGNKNILPALDLTRLKLLKADVSQSKPIQREFYDNSKSFQTVQHKSHSATDIGGKRKDHHHYSQVIVKPTYESSSALQFFEQVAHETEEKERQQEEFKRKARNYAKRQQQRAQMEKELHLKQIEEERRLKEQQEKESQEAHFMENEDLLSKKIIIEEQQKIEREEEERERKKVEEERRKVEEEKKKKEEEERIRKEEERKRKEEEERKKREEEERIKREEEERKKKEEEEERKRREEERVKREIEERKKKEEERKKREEERRRKKEEEEKKKREEEEKARIEEEEKRKREEKRRKEMEEKKREERKKREEERMKKEEEEKRQREKARKAKEEEEEKKKKADEERRKKLIEDRKKREEQKRK…
MONOS_8274	_no_hmmer_hits	P38074-Saccharomyces_cerevisiae_(strain_ATCC_204508_/_S288c)-Protein_arginine_N_methyltransferase_1	0	_	0.077	_	0.002	_not_TA	N/A	N/A	N/A	N/A	_not_MBOMP	GO:0003676|GO:0008168|GO:0032259	nucleic acid binding|methyltransferase activity|methylation	gi|347963305|ref|XP_310965.5|	AGAP000172-PA [Anopheles gambiae str. PEST]	1.99853e-55	MNCRLKHLEQDLSELDAFHEPNVILEQYNTPAEIASNFLYQAFENGDIEGKIVLDLGCGPGILGIGAKLLGASYVIGVDIDEDAIQVAKANCKQAGVEVEFVLADVLESLPNLFLRHPLLRFLCNDQEKYQQFDASAVQLQQFDTVLMNPPFGTRQTGADVMFMRIGAMLCRGNLYSLNKSTTRNFINKYLTSLSLSPCAIGEYRYPLAATYEFHTHDRTDIRVDLWKVGCQKVAKKVNQLCEMIETARTGAKERGEEKREEEERDSEGVAVEKLDEQKDSIQEEKHCSCSLPTSNSRSNDEMELSEKRRKEEDKLYKEMTMMIQELKSRLFGKDSRESVKKGKARRKMVFESMIKMKKKREKRKKERKERSQHCKEDDDEAGENENEEEEENDDDDDD…
MONOS_836	_no_hmmer_hits	P32798-Saccharomyces_cerevisiae_(strain_ATCC_204508_/_S288c)-Cobalt_uptake_protein_COT1	0	_	0.117	_	0.004	_not_TA	N/A	N/A	N/A	N/A	_not_MBOMP	GO:0006812|GO:0008324|GO:0016021|GO:0055085	cation transport|cation transmembrane transporter activity|integral component of membrane|transmembrane transport	gi|927377207|ref|XP_013934454.1|	Zinc/cadmium resistance protein [Ogataea parapolymorpha DL-1]	2.56544e-82	MTTSSNNTDKKHNNNSKTHWYSDGTSVRVLIVIILTGTYFLVELIVGIITHSIALLSDAVHMLSDLISLVIGFAFVQIAKKGQTGKMSYGWSRSEALGGLINSALLTMMGALILFEAISRFVGNPKVTNIVLLIIVAAIGLLVNVVGLMVMSCGGGDPHGHSHGHSHGHSHGHSHSNATEEDAEDTQKSQSKNLEKGEQQSKGDTKANASNAGKKKKKQMNMNIQGMFLHIMGDALGSVGVLISSFIINWASFEWRFYFDPICSLLVCFLILRGALPLCISSARILLLGAPPDIRQEKVIDQIMKCPGVASIHDFHLWTLLMQKPVASMHLVIDPGFDFITVQNDVKSVLHKNGVHISTIQPEFAQDSISGCSVLKSDEKCQICKKTEGLTTDSVKRHP…
MONOS_8435	_no_hmmer_hits	P05132-Mus_musculus-cAMP_dependent_protein_kinase_catalytic_subunit_alpha	0	_	0.206	_	0	_not_TA	N/A	N/A	N/A	N/A	_not_MBOMP	GO:0004672|GO:0006468|GO:0004674|GO:0005524	protein kinase activity|protein phosphorylation|protein serine/threonine kinase activity|ATP binding	gi|1183379339|gb|ORY04817.1|	Pkinase-domain-containing protein [Basidiobolus meristosporus CBS 931.73]	3.35124e-88	MSYISNSSTSIPPGLLQTKPPPSFAPDIISSTSKASEDDASFNFERKPRLEDFTFLQVLGAGTFGTVQIAQHIETKQYFAIKTLKKERVIALRQAQHIKNERDILYRCRHPRIVKLFETMQDDENLYLILEYCPGGDFFTVRQQFDHLKPSVCRYYAAQMVTALERLHKEHVAYRDLKPENVLLDADGQLKLTDLGFAKEIRDLTFTLCGTPDYIAPELVLGKGHDIGVDYWALGVFIYEMMIGIPPFYSDSLLTTYDAIVRFKPPTRGLFERHSGDTDEEARLRVEGKNLIVDLMKKDKTKRLGCLKGGIADIKNHPFFLGIDWHRIENGLDPAPIKPHIIPPEKIPPYSPDQSLEAELEAYHDESDGKTKKFVDPDRDPANFADF
MONOS_8501	_no_hmmer_hits	O14983-Homo_sapiens-Sarcoplasmic_endoplasmic_reticulum_calcium_ATPase_1	0	_	0.143	_	0	_not_TA	N/A	N/A	N/A	N/A	_not_MBOMP	GO:0000166|GO:0016021	nucleotide binding|integral component of membrane	gi|931377144|gb|KPJ67794.1|	ATPase [Coxiella sp. DG_40]	1.45645e-151	MEKTPKLARSPEHAKHVELSPSLKGLTSQQVAELVKEHGYNEISKEKPKNIIIIILEALKEPMFLMLLACLILYFVLGDWGEGIMLSVFVFFVIGLEVYQEKKTENAVHALRQLSSPRALVIRDGSTKRVPGRDVVPGEYVILYEGDRVPADGIVLKESNFKVDESLLTGESLPVRKEEVEGGLAELQQMNMAIPGSEEASVCVYSGTLVVGGNAVVVMKTIGMKTELGKIGKSLESVESEKTPLEREMGYLVIVMLAIGITVSVAVLLIYGFTRDEDRVWVNAVLVAISLAMSLLPEEFPVVRSVFFAIGAWRISKKNVLARKNRAIETLGAASVLCSDKTGTLTQNKMELTWLYIPRSVAEAVEEEEQWEKEENEKRMNEAKNEQEADSLTGEVRSL…
MONOS_8520	_no_hmmer_hits	B2RQC2-Mus_musculus-Ubiquitin_carboxyl_terminal_hydrolase_42	0	_	0.385	_	0.02	_not_TA	N/A	N/A	N/A	N/A	_not_MBOMP	GO:0004843|GO:0016579|GO:0006511	thiol-dependent ubiquitin-specific protease activity|protein deubiquitination|ubiquitin-dependent protein catabolic process	gi|1183381000|gb|ORY06429.1|	cysteine proteinase [Basidiobolus meristosporus CBS 931.73]	3.43306e-67	MQQLTNGIRAAKHEFDSLHKTSHSYEKTNKLSSSLRNPKHSKTVSDSSNTQSHVPKEMDATNSNLLSSQQNFNPNENLFLPPEIELYERKKLKPYLRWGSQYPLGAGLMNLGATCFMDASLQCLAYTPPLLNWLFSKEHSSRCNIDSFCILCEFEKLFSKMHNKARSCVQPSIIAKNLPRLNKGLRLGRQEDAHEFIRGALESAHSKLLPKTKVKIPPKVEATTVIHQIFGGYLQSQVRCAKCGHESNTFDPFLDISLELTNCKSIEECLARYTKAEILDEDNQYKCESCGKMSCARKQMTIREAPQILVLQLMRFKKSGMGLFGGGNNRKDYYQRSKDRNLSKNRFSKVKIVHSPSRGSERVVKKMNLFPRQSSHSLFSSLHLFSDRSFGKKIEKHIS…
MONOS_853	_no_hmmer_hits	A0A0H2UHI7-Rattus_norvegicus-ATPase_family_AAA_domain_containing_protein_1	0	_	0.185	_	0.001	_not_TA	N/A	N/A	N/A	N/A	_not_MBOMP	GO:0005524|GO:0016887|GO:0005515	ATP binding|ATPase activity|protein binding	gi|1173950666|gb|OQR98615.1|	katanin p60 ATPase-containing subunit A [Achlya hypogyna]	2.23789e-161	MSKNEGGTTSSLAKGGHLTKVETSYMRRETGFVAMKMGNEIKAAEEERTQERKRNLLVLIIGYLNDQGYIETAEKLQSECSCPFSKFRVADNVDLLNVLKEYEDYYEFRFSKKAKLVRKIDGSGEVSAPIPMRANSASRRSSMRPLIHPQQPSTPSGAQRASSETSSARGKSTPSKSTSPNTQKDSSSSSSSPQSSGIELISVTGTGLSKQQSQSSHSSSNSQLQKRPYMEGGPDQSGSDYFDTRLLRPLALYSDNSELKELAKQIQSEIYMENPGVHWNDIIGLQDAKRLLKEAVVMPIKYPQLFTGLLSPWKGILLYGPPGTGKTMLAKAVATECKTTFFNIKASSIVSKWRGDSEKLVRVLFDLARFHAPSTIFIDELDAILSQRGGSGGPGGSGE…
MONOS_8559	_no_hmmer_hits	Pygsuia_biforma-TnaA	0	_	0.191	_	0.035	_not_TA	N/A	N/A	N/A	N/A	_not_MBOMP	GO:0003824|GO:0006520|GO:0016829	catalytic activity|cellular amino acid metabolic process|lyase activity	gi|950894169|ref|XP_014528443.1|	tryptophanase [Blastocystis sp. subtype 4]	0.0	MRSNLIVCNKMEKAIRGDVGCPVPAFTSVVVRGTHCTTPEQRGEMLKRTEYNPFSFPAGMLIVDYLSDSGSSAMTDVQWAAMFRADESYGRNHGYYALQDAVRDIFERGDDQKRLVEKVIIDQPNDTWLPPTEEDKRGGFVNSGKYQLEHPNFFITPQGRCAENILYSTLREILTERSEGKDTRFVIPSNGWFDTTEAHARNNKIQPVNLFAPNFNDPFDPKDVGKKNTFKGDIDLNRLVELIEKEGPANVPLILLTITNNTGAGQPVSMKCMKECSAISKKYGIPLWYDAARFAENAFFIYKYEEGYSTKSIPEIVKEMFSYCDGFTLSAKKDGLCNMGGILTFRDQGMFYQKYTSPERDLGVRMKEKQILMYGNDSYGAMSGRDIMALATGLYQTTR…
MONOS_8583	_no_hmmer_hits	P24668-Mus_musculus-Cation_dependent_mannose_6_phosphate_receptor	0	S	0.175	_	0.005	_not_TA	N/A	N/A	N/A	N/A	_not_MBOMP	_no_go_hits	_no_go_hits	gi|1238847031|ref|XP_022241727.1|	cation-dependent mannose-6-phosphate receptor-like, partial [Limulus polyphemus]	1.52589e-06	MLQILFLLFTQHVFTASRKNKDIFRIDERDYDLTNLAKSPYYFDTVNETSLYWNFRKSVDVTKISRCENTDEYQVAVHVTKDQCWLVASITPEDHTVIGKHKGIHFSYINSRGGGDFQIFFQCSKKESRAAVQTDSDSFEVTWNHPQACPMPIPLSWGTWTLIGIGGCVILYIIIGALYSFCVLGKKGRAIFPNYYFWAEIPSLVKDGVNLIFSPCTRGKEHYGKMEDGKK
MONOS_8613	_no_hmmer_hits	Q6ZQ73-Mus_musculus-Cullin_associated_NEDD8_dissociated_protein_2	0	_	0.061	_	0	_not_TA	N/A	N/A	N/A	N/A	_not_MBOMP	GO:0010265	SCF complex assembly	-	_no_hit	-	MPEDDLKPILDNLKNVDPDIQLQGLIDFQRKLQEESFKMGEQENEFITTIIERGQQSSLVQSLAFNCLSLIVKKKVSENSVKTIISKYLDLARAIIPERRSVGAAALKIVIDQGNFSFREIITQNLLEPLTDMLDISDTQTLALDLITDLSKRFGQEFQDKQEKIVKKLLNCLSNPSANVRKKGIGAIVALSPHLKKEIVCDLLDTSISAANHMPPSRDAFSRLKLLTQISTTHPSIVKHKPVKLLLTFCLHSVLSPSVLTKKFKEPSSSSSSSSLSSTLTILSLIQQELPEISSSSSSSSSFSSSFSSSIDLFEPLRPHCLEGVKAVLEHLSAENGRKWIEVVLRTVIPCVSYDTVYGEEEEEEEEEEKEEIKEGEGGDEGEEESEEDDFNSVKVSDT…
MONOS_8626fu8627	_no_hmmer_hits	Q9CU62-Mus_musculus-Structural_maintenance_of_chromosomes_protein_1A	0	_	0.064	_	0	_not_TA	N/A	N/A	N/A	N/A	_not_MBOMP	_no_go_hits	_no_go_hits	-	_just_hypothetical	-	MFLSLIEISNFKSFSTEIQIPFVNGFNVINGPNGTGKSNLLDAICCSFACDPKLMRVNSYAELLNSQGLQVARAGWVVVHLKHDSTERQVRVDITEKGATWHIDSSPKTAKEVREFGKRNGFNFSEGSMSVIRQNFVVRLLDNPRMLSDVIQNANGAKKLLDSVRAAQNDLAKWNERKHELNSTLLVLRERVEEEEKKKKDAQRLNELLILEEGNKEQLMQFQIELIRKSIFGFSDLKKQLKKKENELSQKAEQIDDSLNEIHNSFTEKAKEIKKAEEKMESLKNLITQKKKEMDELTNMLNEEKEERERKEKQLQMLNKELSQKQEFISTFQPQMEKLNAKRYDLREEMAELKEEEERVKEEYNTLKMAVMEEKKRKKEKKKEKNEEEEERKEKMRMK…
MONOS_8640	_no_hmmer_hits	Q3UYK3-Mus_musculus-TBC1_domain_family_member_9	0	_	0.105	_	0.002	_not_TA	N/A	N/A	N/A	N/A	_not_MBOMP	_no_go_hits	_no_go_hits	gi|971518067|dbj|GAQ80146.1|	GTPase activating protein [Klebsormidium nitens]	3.30482e-44	MSSSSNDKFQFWFGFPHDTLTEESQMKLAEYETNLQKRTLQWSKIAEKDPTFSNFVNKSSAKNLCRAGIPPQYRAIVWRAFCNKLKSKSQYRYEQYISMHETENPSTYQDIENDLTRTFPEHPVLSQQQSMDKMRNILRAYSWRNPTIGYCQSMSFIVGLSMLVFEREEDCFWLLVHLLESIPSYHSKSMRDARIDLKVMDDLMKKYANKLYTHIHSLGYSAEFICVEWFLTLFSKTMAPEFVFRVWDAMMIEGNKILFRVSLGCCMYFEKLFLLPENKNRSPMAILSEEGKKCVAVEKIFKKGFGILNFSRTTLNRMRKENERVVDKENEEVEALRKRDKERKEKAKLKEDEKKISKMDESDSSTN
MONOS_8667	_no_hmmer_hits	Q99LE6-Mus_musculus-ATP_binding_cassette_sub_family_F_member_2	0	_	0.099	_	0.016	_not_TA	N/A	N/A	N/A	N/A	_not_MBOMP	GO:0005524|GO:0016887	ATP binding|ATPase activity	gi|1175880115|ref|XP_020593668.1|	ABC transporter F family member 1 [Phalaenopsis equestris]	0.0	MDNKEFIKKELISLKEQYPSLRLLKRTTPFPIRLTIDVDAPEQVDLYSLRFLFVISERYPTEACGLECQSDEMKEDQKISFCNSIMKTCKKKTVSDVTAWVSDPNNLFKIFVPMCDSYPGVNSDGSSCLRWALKNAGEIAIAEQPKPDYLAPETENGDEKSKDEKDAEGSDEKKIEPLVDVSTLPTDPASLRQAMLNLIGPAELRDKKDKKKKDESGKKKKKKKKKKGTGDDDDDDWMLYDDDESELSEEEIRERKRERMRQERMHHVRKDPTSVFTLSAEAAGSTRKARKAKKQAEAGGDKGEGGDSSATPTPSPSPTQGSSSSSKQGDDEKGSSSLLSGAKETTIREELSDVIADLTAVGVITSSASSRDTQIGSLSLTFHGKELLVDTSIELGMAK…
MONOS_8672fu8673	_no_hmmer_hits	A0A087WQ31-Mus_musculus-CLIP_associating_protein_1;A0A087WRK0-Mus_musculus-CLIP_associating_protein_1	1	M	0.672	_	0.077	_not_TA	N/A	N/A	N/A	N/A	_not_MBOMP	_no_go_hits	_no_go_hits	-	_no_hit	-	MSLSFAALRTGTGLFLQSTPIACGARPFHFTSEKSLEQSLDHISIILDSVSITDGNWKERLDAIKELHGLALGGCCQHSLFIKWMSGALHRHISKQFTDTRSSLIKELGQTMVDMAACAQGKFDNILEYFMDDVIKLLGSTNLVLKDCGNRCMLSFLRNCSCNKSLPHIANACSAKGMSTNVRQRCAEYILFILISQLIHETEGVESYPKVYLAQTSLSERHIILLEQSIRAIVVDADPEVRTTGRHAFWVFHTLWPERAEDIMQSSIPSNIARLLNTEKEEIFKQIDIIKRLIIDGEDSSSTGSSHSFNAMPHSSSSSSSSSSSSSSSCPSSSLSPPASTSSTASTGSPVFRSARKLSLSGTASSPEAKRSRPSSSSSSPSSSYASASSSSTSTSSPP…
MONOS_8746	_no_hmmer_hits	KT984577-Stygiella_incarcerata-Nek1	0	_	0.202	_	0.017	_not_TA	N/A	N/A	N/A	N/A	_not_MBOMP	GO:0004672|GO:0005524|GO:0006468	protein kinase activity|ATP binding|protein phosphorylation	gi|116284336|gb|AAH15147.1|	NEK1 protein, partial [Homo sapiens]	2.15057e-85	MEQYTRDRMIGRGNYGCAWLVHRKSDNAPFVLKEIPLHGLSEKEKADTKNEVAILSSVSHPNIVKMHENFISKGALCIIMDYCDGGDLNTVIKAMKGRPISERQILDWFLQLCLAVKHLHERNIIHRDLKSQNVFLTHKRRVVKLGDFGIAKLLGSKTKFTHTSVGTPYYLSPEICEDGGYNAKADIWSLGCLLYEMATQQHPFDGQSLPSLMMKIVKAQYKPLPNDLYSPSLQSLVALMLQKNPNDRPTIQQIIKLPIIQKRIQILLSPEIVKVENRKMPQRSSSSSSSTERTSSHSDEKKPSEKSTNDDELPPLLASDTSPPQKDKLKSAQHSSVSSTSSSSSASSSSSSSASSTFQARNFVSASDDMPHRRLEELRQLRKEQKLREKGLIEHDNMN…
MONOS_8883fu8884	_no_hmmer_hits	A2AH75-Mus_musculus-Kinesin_family_member_1B__isoform_CRA_a	0	_	0.214	_	0.007	_not_TA	N/A	N/A	N/A	N/A	_not_MBOMP	GO:0005515|GO:0003777|GO:0005524|GO:0007018|GO:0008017|GO:1990939	protein binding|microtubule motor activity|ATP binding|microtubule-based movement|microtubule binding|ATP-dependent microtubule motor activity	gi|923135487|ref|XP_013761209.1|	kinesin family member 1B [Thecamonas trahens ATCC 50062]	6.78238e-126	MSESVTVALRVRPLNSKEKKENCTEIQTISGKSITVVNPKDKSKKTFSFDYVYGTKTTQDQVFNDLGKLYLENCWNGFNCTLFAYGQTGAGKSYSMTGSNDSPDTRGIIPRGCEEMFRRIEANDNPDVSYEVKVSFLELYNEKLQDLLDPKSNKNIKIRESPTKGVYVENVVEELVESYKEIEEVLEEGEKSRTVAATNMNATSSRSHSVLTIFFTRNEVIEGKKTQKDSRINLVDLAGSERQAKTGATGQRLAEANAINKSLSALGNVITALANQAKGKNVFVPYRDSILTRMLQDSLGGNSKTIMIAAMSPASTNYDEGVSTLQYADRAKQIKNTPVVNESESDKLIKELRAQIEELQQQLSGNGDAAQGGAVELTAEEKEEAAKLEAERAALEKNK…
MONOS_8972	_no_hmmer_hits	O70496-Mus_musculus-H____Cl____exchange_transporter_7	0	_	0.061	_	0	_not_TA	N/A	N/A	N/A	N/A	_not_MBOMP	GO:0005247|GO:0006821|GO:0016020|GO:0055085	voltage-gated chloride channel activity|chloride transport|membrane|transmembrane transport	gi|1201880673|ref|XP_021250517.1|	chloride channel protein 2 isoform X3 [Numida meleagris]	3.89301e-31	MFTGSVEAAKQSNDAVVGAMCLDIPILSSFLPEDFATFSHRRKVLEKHRIRDDQDSRAYFRFAEEYVKLKQNLNMKMPISPFISQTTQKEFARSRKKAVKNQCCSCCVSCFGRYSFLQVAAYIVLMSIIATTLSFFQDWVTNVPFRQLKQYTYNLFDNFGWKIPIHLAYSLVLGILSSITTATLSPRAGSGSGIPEIKAILNGVDFPQYLTFRTAMSKLFGCMMALGAGLYVGRVGPMTSVSFIIGYLLMKYLPCFNSFLETESLKRNRLSFAVAVGMAATCYAPIGGVLFSIEVTSDLFLTKNYGSTFFASGFAGLIFTIFKQFDYSPLGQEPTNPSSPSLLELLAFLCVGVVMGVLSVCLIQLTKRTAHMFRRFEQTNKKNKEGTSLDFPTQVAAAF…
MONOS_9019	_no_hmmer_hits	A2AL36-Mus_musculus-Centriolin	0	_	0.086	_	0.006	_not_TA	N/A	N/A	N/A	N/A	_not_MBOMP	GO:0005515	protein binding	gi|1190402509|ref|XP_020851401.1|	leucine-rich repeat and coiled-coil domain-containing protein 1 isoform X1 [Phascolarctos cinereus]	4.53705e-14	MELTCGLSEDARKVIQNPRNPPDQYISCTFYNRGLKNVTGIDKFVNLQKLNLSENGIVSLGPIARLRKLKVLILSNNNIQRICSLKFLSNLESLDLSYNKINDISGFLDLPTDCSLKYLNLTDNKLSLVQDLSPLKSLSNLRTLLLQDMTLVGSDGIPFLSNPMCRIVGYRSSVLRMLPQLADLDGSATLVFKSPPRSLPAFHSRLTTIKEKEQPKEEKAARESPSKRQRADLSKDNSKKYELESSIKENKFRACDDEMDNEGTSSNLKQQSMKEDIDKAVAKYLLEKEKEKEKEQKMKELADKENELAKEREKIDQIKKEQEREKEELARREREREKELESVRQKMEDQQKELEKQRSKENKQAHRSDSAKRRHHRLKWEPVSCDEQSVNESDAASSS…
MONOS_9076p1	_no_hmmer_hits	Q99LL5-Mus_musculus-Periodic_tryptophan_protein_1_homolog;Q80T85-Mus_musculus-DDB1__and_CUL4_associated_factor_5	1	M	0.66	_	0.128	_not_TA	N/A	N/A	N/A	N/A	_not_MBOMP	GO:0005515	protein binding	gi|1147593949|ref|XP_020100862.1|	DDB1- and CUL4-associated factor 13 isoform X2 [Ananas comosus]	5.06063e-102	MKVKVITRVPPNKPLLHRNLSSEVHPMAKAREAQRAITGAKLDRIFAKPFVCALSGHMDGIWSLIRHPRRLNCVFSGSCDGEVRVWNTTTRSLMSSFQAHNGFVRGMTLPGDGSRLITCSEDKTVKIWKSDLWIQGDRRENSVAAYIHRKREQEKFEKEGKVLSKTRVGLVGGFGDDEEDYYDNESNSFSESDSESDDENDQSEDEDDSEDDAVGLLQKRKRIRSEKHKDKEEEVSQTDNSDNEGNDDVSEDDEKNDEERDESEDSADEELIASRAKVGTAEWTKDVSSSSKTFSSSITTEMTETPIATRLGQYAFTSVDHSWKDDTFCTTGAQVDVWNAERSVPVQSFSWGADTVYHAKFNRVEVEVFATCGSDRGIVLYDVRKETPIHKLIMRMKTN…
MONOS_9203	_no_hmmer_hits	Dysnectes_brevis-IscS-920663;ABU95428.1-Sawyeria;P25374-Saccharomyces_cerevisiae_(strain_ATCC_204508_/_S288c)-Cysteine_desulfurase__mitochondrial	0	_	0.084	_	0.006	_not_TA	N/A	N/A	N/A	N/A	_not_MBOMP	GO:0016226|GO:0003824|GO:0005506|GO:0051536	iron-sulfur cluster assembly|catalytic activity|iron ion binding|iron-sulfur cluster binding	-	_no_hit	-	METEHSLLHRYIQQLSSEKTISIVFINGKISSDLSSSSNKLSCLLAQISTEIEEKDASTANSIAAKLLSLKSLQDSQPELNKRNIPKSSSFPWDEECPNGFTYLINISNEYETQLCNPSDIDPFSEIHLIFYSTNSELSGTHSPKSKIRLLIRDDISKEIVIVQHFVCDLFLRSTMSKETSDKLNFEKSESYAINVTTDIFMSSSARISLIKLQMDHLDSEHLSSTRVYSLNPSAATKLSRSIASSTSVASESDPFSNENKASDSQTESSITISTVSLGASRSNDVVSFFLSCPHTEAHCNHLALVSSTALTSLSPDGNNPASSAASSAIAKTSKVKINMHHISPDCESTQLHRAVILPSMAPPLSASSSQTSAHLSSSAPPTSLFDGGIFIHRHAAHT…
MONOS_9231	_no_hmmer_hits	A0A0R4J0F6-Mus_musculus-Cyclin_G_associated_kinase	0	_	0.101	_	0.002	_not_TA	N/A	N/A	N/A	N/A	_not_MBOMP	GO:0004672|GO:0005524|GO:0006468	protein kinase activity|ATP binding|protein phosphorylation	gi|1043297407|gb|OBZ82792.1|	Serine/threonine-protein kinase ppk30 [Choanephora cucurbitarum]	4.47442e-55	MGLSDLLNKLTSALHLTTGGSVKIGPYHLQVQKKLGEGGFSYVYMVKNVQNGQLYALKRIHASTNETAKISENEIDIMNKLSHPNIVNLIHSQIMDDPKLGKDYLLLIEYCPTTLYGELEADSNPLLLTEDGILKIFYQILSGIIYLHSCKPPIVHRDIKVENIFHSTDGMYKIGDFGSCTTFQYDVFALSSLERNALHDRIQKCTTPQYRAPEMVDLLRKEEVGVKADIWALGCLLYRMCFGETPFEKSGELAILNHTYEYPSSVEWLRKEAERRKEGKIPRMMVSPMTMALIDGMLEPSPASRPSALQVMKRLCAITRQKWPEGVEMPSDPLPPTVTPKYVLWLKEEKKMRKAKEAAQGQPSKSVPSTSFFSSSAQSSATPSSSPSSSSSSSSSLSS…
MONOS_9253	_no_hmmer_hits	Q8VH51-Mus_musculus-RNA_binding_protein_39	0	_	0.127	_	0.012	_not_TA	N/A	N/A	N/A	N/A	_not_MBOMP	GO:0003676	nucleic acid binding	gi|303324711|pdb|2KXF|A	Chain A, Solution Structure Of The First Two Rrm Domains Of Fbp-Interacting Repressor (Fir)	6.96164e-46	MAIPISQQTKIYVGSLHFEITEPIIRSLFSPFGPIRTVQLQMEPGTTRSKGFCFIDFFFPESAQVAMQEMNGFFFCGRNIKVNRPSVVMPGPAPVSGSVPQMSGIASPTQQLTPVKPMLNRIYVGSVPFDMGEDIIRPLFEPFGTVVSCQMMQNPETGLHKGFGFIEFTNEESAKNAILGLNGFQFGGRALKVNYPTLSGMSQPQ
MONOS_9256	_no_hmmer_hits	Q3UGF1-Mus_musculus-WD_repeat_containing_protein_19	0	_	0.122	_	0.001	_not_TA	N/A	N/A	N/A	N/A	_not_MBOMP	GO:0005515|GO:0035721	protein binding|intraciliary retrograde transport	gi|521032913|gb|EPQ14698.1|	WD repeat-containing protein 19 [Myotis brandtii]	0.0	MKELFTIPAAVNGRGGSSLITWHPLSIYLATTGPNCSVHIFHRSGKEFSSFSVPHPCLQMAWDKDGEFLAVLPSSSTSVILWETSTQEQLKIDCGATVSFMCWSMYEPLLAIGTENGNLIIHNKLLKRKNTIRGVFTKKIRCGCWNRKGLLALGSDEPRVCVLTSEGKSINTFSRSAGTSFLEWGDVLTAESASSSSDEKERSLLCVDVKGAIAIYCELKTEFIIELTQSFGKLCSARWYANGYLNVAFESGTFLVVSTHPSEISKVVNRTQIFNQRLYAVCSPPSGTNAFLALAGDTSVKFLASSSFQEIADERIVFGAGTGSPTGVIWSPDGQIIASTTSEGSVLTHIASFEPLNATYGNLLAYRSSLREITVVDVLGWGGGETPTASIVIEVEPEP…
MONOS_9347	_no_hmmer_hits	A0A140T8I9-Mus_musculus-Phosphatidylinositol_4_kinase_alpha;P37297-Saccharomyces_cerevisiae_(strain_ATCC_204508_/_S288c)-Phosphatidylinositol_4_kinase_STT4	0	*	0.392	_	0.001	_not_TA	N/A	N/A	N/A	N/A	_not_MBOMP	GO:0016301|GO:0046854|GO:0048015	kinase activity|phosphatidylinositol phosphorylation|phosphatidylinositol-mediated signaling	gi|1267072107|gb|PHH53098.1|	Phosphatidylinositol 4-kinase stt4 [Ceratocystis fimbriata CBS 114723]	5.65953e-69	MLFNTYFPSLSFSSSPSLLLSSPAMASMSGTATSSTQTYNRNPVFGPGIMTPSHRSFRMPRNAPIGTPLSLAVHQFHSKDIAFGKARGKEQLWSISPSLLSEQWFLAPPVHKHLSEMGSSFESQIQSFASSMPTLSEAISRFIQFYFLLSLVQCQTASLPFLEHSLTTSISFMLLSSYATTSLPSALVAFSSSVQSLLSSFSPCMSSLKPLRPFPTLFAPQQLSFFFRSSFLSASSYSPEEFSFGSLSPSTANTFSASSSSSSSSSSSSSAHAHQSASAISLANSFKMNTQRVYPLIKLATSVFASLSHSSTIVSLSLQVPSANSTLPLILDDICSFFSSLLLLPPSPLDAPLTVALSILCATPVLQLPLPLQSSYTPSISSLSFRQSLISFSSGPSQT…
MONOS_9374p1	_no_hmmer_hits	D3Z3A8-Mus_musculus-Unconventional_myosin_IXa;Q8C170-Mus_musculus-Unconventional_myosin_IXa	0	_	0.104	_	0	_not_TA	N/A	N/A	N/A	N/A	_not_MBOMP	GO:0007165|GO:0005515	signal transduction|protein binding	gi|1176077251|ref|XP_020608655.1|	active breakpoint cluster region-related protein-like [Orbicella faveolata]	8.00449e-23	MTAHVRISYDYQAADEHQLSVVEGEILEVVEPDNEGWMMAKNNQGKVGWVPTSYCEECDSTASPGKPLQVNTQSTHEETSKLSTQPANTAQIQSENVQNSQKVQSHSSTAVTSSAKAAATLAMIQSQTKRAETTIAPKIEKAPIISWKGKYSMTTKFFGTMLSDFVEAEMTQVPTFFWNATNFIENKAINQEGIYRLSPAVDKLNIMIEQLTKTPDMMFPPSTNANVVSQLVKRFLRELPDPLIPYRFYDSFIEIDSISDPEAKGEAILSAIASFPTCHRDLLIVLFNHIAIVAKHEHENKMGLANLSTIFCPCIFRSLSMTPTSLLAGAKSQNGLFEWMALNVSRIVERFGMPLPPITVSFVGPSLYAPPLKDILNAAKKKAEQENGFVSILFPSPPT…
MONOS_9394	_no_hmmer_hits	Q8R016-Mus_musculus-Bleomycin_hydrolase	0	_	0.063	_	0.003	_not_TA	N/A	N/A	N/A	N/A	_not_MBOMP	GO:0006508|GO:0008234	proteolysis|cysteine-type peptidase activity	gi|652470565|ref|WP_026865289.1|	aminopeptidase C [Intrasporangiaceae bacterium URHB0013]	4.15575e-37	MEACIFRKGEILEKLEGRKNEIDEHLEEFRDIVQKDERFKVLASPMTMCRIDDVVLDRSAITSMNDVYFSNKLDDWKASDQKSSGRCWIFAGTTLLQYVMKKRLHNSKLQLSRNYFFFWDKFERANFFLEMCIASAHLPAGDRFVSEIFDKCGEDGGQFDQFVTIVSKYGCVPQCVYPETVSSNASLTMKK
MONOS_9451	_no_hmmer_hits	Q9WUM4-Mus_musculus-Coronin_1C	0	_	0.15	_	0.024	_not_TA	N/A	N/A	N/A	N/A	_not_MBOMP	GO:0005515	protein binding	gi|970662844|gb|KUG00162.1|	TSSC1 protein [Phytophthora nicotianae]	7.24598e-31	MHTSHKIKNNFTTMSRDLQEAIVGFGLPTRCAASVASDDNPLFLVASCSVKDDNEIYLVQYDPISNAAAIKKVFAHGKEIRQMSTLHTDPSFVFTSTPEKPGFPSVTAMYNLLDNAPTSRMGEISLKYTFPLKHLAKIIQAPHDPKLLGILTKEGLSLWTDLGSEWKLSTSTPSPYNWTKCGDNLTMSWDPLHLEYVATGSGKSIVITDIRTGSRAMEITTAHLGDVKCVDYAPTTQYRLASGSKDGSVALWDTRNASKEIMSFDAHSHWVESLSFNPFHDELLLTTSTDKAVKIWNVGASTGGLTTSLSSSSVTSSSTLFGSLSSTRSERITPVEESFRHEDTVYSSCWCISDAHPWHYITVSQLGLAAIGTVTNKTQYSILLRGSSF
MONOS_9525	_no_hmmer_hits	D3Z041-Mus_musculus-Long_chain_fatty_acid__CoA_ligase_1;P33121-Homo_sapiens-Long_chain_fatty_acid__CoA_ligase_1	0	_	0.444	_	0.008	_not_TA	N/A	N/A	N/A	N/A	_not_MBOMP	_no_go_hits	_no_go_hits	gi|493288932|ref|WP_006246648.1|	oxidoreductase [Mycobacterium tusciae]	2.09726e-14	MSKPRMRSLDGRRITLCEDCFQILSKFHPQYHLGLNCHQIVFDEDSMVAKRLNIIKNSLKNAYFSASKEYHNRPLFGFRCFSKKKGLLSSINWISYGAAYNYASKIAVNVKDSLGESWPIIIGICMPTRLEFHIAELAMIILRATVVYIPNNEPTETIRAVVLNSKVDVVLTVQDTKSCLSGIAIKVIDITNEMPTIAEGTNQHPIEKISEARLEWLPSLDANEPKIDENIRKVCERDYIVALTGTSGTTALSSVSMNFSRHFESRWIQSMTPTDAFLPIIHFFFVSPVNVTERDILWSIIYNGGRVFLSDKPPQLIEDISIIRPNCFTAPPLVWKMLASQSHSSREIHKLLGHRIREIGIGGAVVDEELLHLLRDAYGLPIVDMYGTTELGGILADGR…
MONOS_9566	_no_hmmer_hits	Q6PER3-Mus_musculus-Microtubule_associated_protein_RP_EB_family_member_3	0	_	0.044	_	0.001	_not_TA	N/A	N/A	N/A	N/A	_not_MBOMP	GO:0005515|GO:0008017	protein binding|microtubule binding	gi|1150097461|ref|XP_020234583.1|	microtubule-associated protein RP/EB family member 1B-like [Cajanus cajan]	3.83239e-62	MSDKLIGVMEGAFFVSRTELVNWLNDILQLEYTKLDQAANGAAFCQIVDVIYPGKVPLHRVNFDAKLEYEFEKNYKILQDCFTKLNIQKSVDVQRLSKGKFQDVLEFCQWLKRFYDIQLAGGVRTGYDPVARREGKPPSSELIADGMHLSGQMSPRAGSGEVHPRTSPKTAGRAVTAHPKGAAAHSRPSVLAAGSRGAGSHDGHSAVLENEMKQLKEEREEMKETMDGIERERNFYFDKLRQIEILCQTKEDDPLIKQILDVLYATEGEFTATDEDAAEDQ
MONOS_9583fu15090	_no_hmmer_hits	A0A0N4SWG4-Mus_musculus-Phosphodiesterase;GL50803_14058-Giardia_lamblia-GiPDE	0	_	0.091	_	0	_not_TA	N/A	N/A	N/A	N/A	_not_MBOMP	GO:0008081|GO:0004114|GO:0007165	phosphoric diester hydrolase activity|3',5'-cyclic-nucleotide phosphodiesterase activity|signal transduction	-	_no_hit	-	MSNPSLTEMAKENENQLTNSLSPQKIQNDGQINLSDANKIAHSLQKILQNPSLAPEDRENLSIALGLISSQVKPPSIQDPSQIMDLYVNNTPGLSITQPLSPSSLTFQMQPNEFSNTFQQQVPYLDERTNLTKTEREKEQQRQRDALLMMLGGSSHFVLDDSFHPQSTPTYSDPDQFDFEEDDEFPLLSEEAQWPEENDELIEESAGAQQFGSYGPLLSEETSENEGITSSEPEGREHSEWLQARIQQKVEEMKNEERRWMSLRLRPSKTELALPLLEEFGEGSSEEYETRQHRGRFSRKQRKERRRRRRNVEREKEREREKERKKERGKRREEIGKEKEEAERERMWEYEDGGENNRDNREEEEEEGEGIEKAHLWPSNNSIHKNRHKTVSDHFNDDL…
MONOS_965	_no_hmmer_hits	A2A5N3-Mus_musculus-Polyadenylate_binding_protein;A2A5N3-Mus_musculus-Polyadenylate_binding_protein;P29341-Mus_musculus-Polyadenylate_binding_protein_1	0	_	0.105	_	0	_not_TA	N/A	N/A	N/A	N/A	_not_MBOMP	GO:0003723|GO:1990904|GO:0003676	RNA binding|ribonucleoprotein complex|nucleic acid binding	-	_no_hit	-	MAQHNKKKSSRDEIDPLNLFVKFLPPDLFDNELNSLFKPFGNIVSSKVMMDDKTGESLGFGFVRFSAMDEALKAIKAMNGAIVRGRALLVKYSNMPREESTAERNTNLYVKPLLPNTTEAQLIELFSPFGTIEAAKVMIDRQTQTARQVGFVRFSEQRGADGAIQGLHGKQLHPAYPPLIVKYAETDDMREERKKKRESKHAAQLNSIHKENETLQQIQKSRQSLSFNAGIGSFRGSVASASTSVSPSPFISPIASAVASISTQPSARPPLLMPNSTTAPQPLKQASKQPSAHSQEQTSPQKQPQLVQPLPLPPLLSTQTALSTTSSPSSSSPAFPHPPMFAYGHSRPVPSYPQISNAASQQPQRTVLQLPTPSKPPLLSRQAPPILAKPATKNTTPQN…
MONOS_9720	Tim50	_no_mitominer_bbds	0	_	0.2	_	0.016	_not_TA	N/A	N/A	N/A	N/A	_not_MBOMP	_no_go_hits	_no_go_hits	-	_no_hit	-	MTSQERMATGATKKFNKLYSKLEHYSEDEQKHKIIEMNEVIDKMDEEEFESVFTKEMFDKIDKMIEERKISMENAILLLKNIGYFNALCIILSTSFGSSSLGKRFEKMIVEEEQKKEGKNEKLLVDLCECIPLLSFSSSSELFLICVPCLLKVALNKEESKEAQKDVEMDLLALSCICEYYKVPKELYLNEIKEIIKYHQEHCNLTRLAYQSAWQFLFCRLLCDGRLEEVMVIELHFVGEAIRELEELTKSIDWKRNKEENEKVTKEMIHLARWLVTLKFFLEYCELQDKEQVGLINLVVQIFQASKDYQIEMCNFCIFLFGRAAGCKAVEIEDLLESGVTDVILEEIQLPTLMDDIAFESLAFFMNVSREFNKKRKNEMREEEEEDDDDEEEEEEEEE…
MONOS_974	_no_hmmer_hits	A0A0A0MQA3-Mus_musculus-Alpha_1_antitrypsin_1_1	0	S	0.027	_	0.023	_not_TA	N/A	N/A	N/A	N/A	_not_MBOMP	GO:0005615	extracellular space	gi|1054692268|ref|WP_066458325.1|	serpin family protein [Anaerotruncus rubiinfantis]	1.56433e-51	MLRIVLTICVLISNLFCGVLTQKTSSKELRAPELSDEQLTQKKIKQAHYVNDVGHYIMDTLATSSHTIFLSPFSIHTVLMLLGHGATGETELLLRSFLRIPSEEAKITLAEIQISLTKALIHSNSQPLYLLANSIWINDHFDVYQQYISDCSEAFNATAKLVNFGDIETASMINSWVKNSTNGLIENAVEQTNIEDKIILINTLYFKQRWDYPFDPSKTKLQTFFLLNGEKKEVEMMEKNEEMLYVENKDVRAISISFRDKRAQFIVFLPNQRDFESMQRCISKYIEADWLNSVVRSMAMRRMNVQLPKMKISQETKLKDTLSKLGIRNIFTKAANFSNISPGFFENDGNESLKAREGERDEEEKANLYVSDIVHHAVLDVNELGIEAAAATITYSNSA…
MONOS_9842	_no_hmmer_hits	F8WHD8-Mus_musculus-Synaptojanin_2;Q9D2G5-Mus_musculus-Synaptojanin_2	0	_	0.126	_	0.006	_not_TA	N/A	N/A	N/A	N/A	_not_MBOMP	GO:0046856	phosphatidylinositol dephosphorylation	-	_no_hit	-	MSWNVNNSSPPEKYELIGLIREMLHGISKRQSSLQQPSVLKQKFVVDQERCEKQGSISSSPRSKSDFTRTIPPPPPSKKLMKNSQKETQKQVIDLSHNSVEDFYEGLFLPDIIVFGLQEVDLSAQGLLFTSTSRSSVWHNAFDEALRDVYPMRSQSTDLYFRNFVSTQITDNLDFSSKQGSSTNNMQSHTKPPSFVSITSRQMVGLFIDVFVSSSIRRYVQECEVVCVGTGMLNALGNKGGIAVRMRVHNSLVGFVCAHLAAHQKKVETRNKDFKMIMEKAKMSECTHHSCAEKGECVCQKEKEEKERRERERENERERERREREMNERGDDSSSEEGEEGDGLGAKNKEAMQPSNEIVQEKITKCNVLFFFGDLNYRIEMDKTQVYRTIHEIIKKRQQ…
MONOS_985	_no_hmmer_hits	E9Q5W5-Mus_musculus-Zinc_finger_ZZ_type_and_EF_hand_domain_containing_protein_1;A0A140LJ04-Mus_musculus-Zinc_finger_ZZ_type_and_EF_hand_domain_containing_protein_1	0	_	0.05	_	0	_not_TA	N/A	N/A	N/A	N/A	_not_MBOMP	GO:0004842	ubiquitin-protein transferase activity	-	_no_hit	-	MEEKQSSYLDFSILELPANSLYDWNFLKEIEQRNIFQKIVDDFHFQNYTLGDKSVVSMGQQTTTPSLLQLKKIDQKRINLSRLIAFYARKNLETGFQKFSNSSLKIQDIEKEKDNIPLRVALTLYCATAKMMNKTSRLSSSAIIKSIIETLKQITSDSTVIYDQSLYKQIESLMLSLSSPDTTENGEQTTSIERESQFIELALQFALATGRLHFSISAVNKLLSESASDFRKSVNKEFIESLKQFLFINRPALICPSSASNSLAFEVEYAQPNDLRVANDFLKVPSASLMQMLQSQETTGICSDGLYIYLHTGRWIHRFGSGIGGGVVGREIVKDGEGRVLDIGTSQLFEFRENNSKEQSDSQSKSDEVNTFSGFDETSNGWGECDIAGLCAPYRQLVV…
MONOS_9899	_no_hmmer_hits	Q61233-Mus_musculus-Plastin_2	0	_	0.07	_	0.003	_not_TA	N/A	N/A	N/A	N/A	_not_MBOMP	GO:0030234|GO:0005515	enzyme regulator activity|protein binding	gi|290981060|ref|XP_002673249.1|	26S proteasome regulatory subunit RPN7 [Naegleria gruberi]	3.15331e-49	MSQTVEYESCWIESSLLRKSNPLALVSLSENYSLFQLVPESEQQLWMYPEDLLLRWVHYHIKKVNSSLSVRNFTTDWSDCEIFTILFSQLFSGFNGSDVLAITDRRARAEALLNKVNPLLSFSPSIHAKDIYLSDFHQIIFFLAQIFNSHSGLPEPSEFDKIAAQKKIDELIAKQEKEEAESPENDAEKALELSKKKEEDNEKDPSAMDIEESKESASSASSSSSSSSSSIGAPLSKSTTFGREAPAIMMLKEKEDKQIKEEQSEEEIKKEEDYKKWVKELGLKAIYRDALLSNSDTSTASFDRCLAWMMVAIRFDDLSLFRRNIDKVDSLLATDDSSSSSSSSAGNARGLEIDWERKNRLIAFRGVFALLSRHFAAASSFFHSSLSTFVCPELFGDMQ…
MONOS_9901	_no_hmmer_hits	P38264-Saccharomyces_cerevisiae_(strain_ATCC_204508_/_S288c)-SRP_independent_targeting_protein_3	0	S	0.06	_	0	_not_TA	N/A	N/A	N/A	N/A	_not_MBOMP	GO:0005783|GO:0045047	endoplasmic reticulum|protein targeting to ER	gi|923134237|ref|XP_013760584.1|	phosphate transporter [Thecamonas trahens ATCC 50062]	1.1762e-05	MDFIIISACSPMVEAYVVPFLHLDNEKSKLALLICYGLVQLTILGIYGIIYSMVQKSDNENKNIRVKKQVQPMMMMMAPQQEEFEMKTKFEYDGSLIKSAFSSFFFNLAFSAFLYYKNQKSSFLLIRIFFAIYSIFKNKLFKSYILGKDIPRPFETENMMNSMMSQMMSTYQNMLQQLQDENGNPLQPSQGALFGAPSNQSSNQSTNVSAKKKKKKISSSNLSQDNEVTASNSTSASSSKSPSPPAAQKLSPAKESQSNEDASSKNLKKDDTSKQAKNVQTNTSKSSKKSTKKSSKPKKE
MONOS_9998fu16831	_no_hmmer_hits	P53131-Saccharomyces_cerevisiae_(strain_ATCC_204508_/_S288c)-Pre_mRNA_splicing_factor_ATP_dependent_RNA_helicase_PRP43	0	_	0.081	_	0	_not_TA	N/A	N/A	N/A	N/A	_not_MBOMP	GO:0004386|GO:0003676|GO:0005524	helicase activity|nucleic acid binding|ATP binding	gi|1179573991|ref|XP_020671918.1|	pre-mRNA-splicing factor ATP-dependent RNA helicase DEAH1-like [Dendrobium catenatum]	0.0	MTEFNDNSKRKDSYLTLASEADSSLTLTEDKGKEIAPLDVLPSKEAILRMKEDKGNSAQHNPKKLSKYGESIRAADEITKDEVFETEEQRIERIRAISRRSYLKDRSEKKLFLRKKELEDEERLLFRSGVHLTKQEREEHEKKRRELSILISKMEEEERLSSQEVYRMPDTLRSLKDKTSMLKMYEKGQTTQAARIRAANERDLRKLGVDRRFDKGELTTFEEIQMKRSVAKYGAQDVQDVESVIEKELLGQVEFVEEEALEKQLYVMRFVRKKMEKAEHSQSKMQIENNKDTMKQQFEHEALLKWEAKQNKRKSEKIARSGEEHKHDSSKDHGFVELMDEEEKLKRLQSGDTSYLGTSKHSSSSSVPSTEQTQAQSFEKLQETRRGLPVYQYRSQFLS…
